# Supplementary material for: Identification of Key mRNAs as Prediction Models for Early Metastasis of Pancreatic Cancer Based on LASSO
Source: Front Bioeng Biotechnol. 2021 Aug 17;9:701039. doi: 10.3389/fbioe.2021.701039 (PMC8415976; doi:10.3389/fbioe.2021.701039)
Supplement: Supplementary file 1 [file Table2.XLSX]

## Sheet: gen_994
Symbol	Category	Description	NCBI Entrez Gene	Molecular function
RAB25	WU_CELL_MIGRATION	RAB25, Member RAS Oncogene Family	57111	Involved in the regulation of cell survival
THBS1	WU_CELL_MIGRATION	Thrombospondin 1	7057	Adhesive glycoprotein that mediates cell-to-cell and cell-to-matrix interactions
PLIN2	WU_CELL_MIGRATION	Perilipin 2	123	May be involved in development and maintenance of adipose tissue
UGT1A10	WU_CELL_MIGRATION	UDP Glucuronosyltransferase Family 1 Member A10	54575	[Isoform 1]: UDP-glucuronosyltransferase (UGT) that catalyzes phase II biotransformation reactions in which lipophilic substrates are conjugated with glucuronic acid to increase the metabolite's water solubility, thereby facilitating excretion into either the urine or bile.
RAB31	WU_CELL_MIGRATION	RAB31, Member RAS Oncogene Family	11031	The small GTPases Rab are key regulators of intracellular membrane trafficking, from the formation of transport vesicles to their fusion with membranes
DYNLT3	WU_CELL_MIGRATION	Dynein Light Chain Tctex-Type 3	6990	Acts as one of several non-catalytic accessory components of the cytoplasmic dynein 1 complex that are thought to be involved in linking dynein to cargos and to adapter proteins that regulate dynein function
AKR1C1	WU_CELL_MIGRATION	Aldo-Keto Reductase Family 1 Member C1	1645	Cytosolic aldo-keto reductase that catalyzes the NADH and NADPH-dependent reduction of ketosteroids to hydroxysteroids (PubMed:19218247)
KCNK1	WU_CELL_MIGRATION	Potassium Two Pore Domain Channel Subfamily K Member 1	3775	Ion channel that contributes to passive transmembrane potassium transport and to the regulation of the resting membrane potential in brain astrocytes, but also in kidney and in other tissues (PubMed:15820677, PubMed:21653227)
EPB41L2	WU_CELL_MIGRATION	Erythrocyte Membrane Protein Band 4.1 Like 2	2037	Required for dynein-dynactin complex and NUMA1 recruitment at the mitotic cell cortex during anaphase (PubMed:23870127)
EFNB2	WU_CELL_MIGRATION	Ephrin B2	1948	Cell surface transmembrane ligand for Eph receptors, a family of receptor tyrosine kinases which are crucial for migration, repulsion and adhesion during neuronal, vascular and epithelial development
SOX9	WU_CELL_MIGRATION	SRY-Box Transcription Factor 9	6662	Transcription factor that plays a key role in chondrocytes differentiation and skeletal development (PubMed:24038782)
SQOR	WU_CELL_MIGRATION	Sulfide Quinone Oxidoreductase	58472	Catalyzes the oxidation of hydrogen sulfide with the help of a quinone, such as ubiquinone-10, giving rise to thiosulfate and ultimately to sulfane (molecular sulfur) atoms
CD55	WU_CELL_MIGRATION	CD55 Molecule (Cromer Blood Group)	1604	This protein recognizes C4b and C3b fragments that condense with cell-surface hydroxyl or amino groups when nascent C4b and C3b are locally generated during C4 and c3 activation
ST14	WU_CELL_MIGRATION	ST14 Transmembrane Serine Protease Matriptase	6768	Degrades extracellular matrix
FABP5	WU_CELL_MIGRATION	Fatty Acid Binding Protein 5	2171	Intracellular carrier for long-chain fatty acids and related active lipids, such as the endocannabinoid, that regulates the metabolism and actions of the ligands they bind
GALNT14	WU_CELL_MIGRATION	Polypeptide N-Acetylgalactosaminyltransferase 14	79623	Catalyzes the initial reaction in O-linked oligosaccharide biosynthesis, the transfer of an N-acetyl-D-galactosamine residue to a serine or threonine residue on the protein receptor
RNF128	WU_CELL_MIGRATION	Ring Finger Protein 128	79589	E3 ubiquitin-protein ligase that catalyzes 'Lys-48'- and 'Lys-63'-linked polyubiquitin chains formation
FGF2	WU_CELL_MIGRATION	Fibroblast Growth Factor 2	2247	Acts as a ligand for FGFR1, FGFR2, FGFR3 and FGFR4 (PubMed:8663044)
NMU	WU_CELL_MIGRATION	Neuromedin U	10874	[Neuromedin-U-25]: Ligand for receptors NMUR1 and NMUR2 (By similarity)
COL18A1	WU_CELL_MIGRATION	Collagen Type XVIII Alpha 1 Chain	80781	Probably plays a major role in determining the retinal structure as well as in the closure of the neural tube
DKK3	WU_CELL_MIGRATION	Dickkopf WNT Signaling Pathway Inhibitor 3	27122	Antagonizes canonical Wnt signaling by inhibiting LRP5/6 interaction with Wnt and by forming a ternary complex with the transmembrane protein KREMEN that promotes internalization of LRP5/6
VCAN	WU_CELL_MIGRATION	Versican	1462	May play a role in intercellular signaling and in connecting cells with the extracellular matrix
CDA	WU_CELL_MIGRATION	Cytidine Deaminase	978	This enzyme scavenges exogenous and endogenous cytidine and 2'-deoxycytidine for UMP synthesis
UGCG	WU_CELL_MIGRATION	UDP-Glucose Ceramide Glucosyltransferase	7357	Catalyzes at the cytosolic surface of the Golgi, the initial step of the glucosylceramide-based glycosphingolipid/GSL synthetic pathway, the transfer of glucose from UDP-glucose to ceramide to produce glucosylceramide/GlcCer (PubMed:8643456, PubMed:1532799)
AQP3	WU_CELL_MIGRATION	Aquaporin 3 (Gill Blood Group)	360	Water channel required to promote glycerol permeability and water transport across cell membranes (PubMed:12239222, PubMed:30420639)
PLAGL1	WU_CELL_MIGRATION	PLAG1 Like Zinc Finger 1	5325	Acts as a transcriptional activator (PubMed:9722527)
CDH1	WU_CELL_MIGRATION	Cadherin 1	999	Cadherins are calcium-dependent cell adhesion proteins (PubMed:11976333)
NR2F2	WU_CELL_MIGRATION	Nuclear Receptor Subfamily 2 Group F Member 2	7026	Ligand-activated transcription factor
GALNT3	WU_CELL_MIGRATION	Polypeptide N-Acetylgalactosaminyltransferase 3	2591	Catalyzes the initial reaction in O-linked oligosaccharide biosynthesis, the transfer of an N-acetyl-D-galactosamine residue to a serine or threonine residue on the protein receptor
ZNF22	WU_CELL_MIGRATION	Zinc Finger Protein 22	7570	Binds DNA through the consensus sequence 5'-CAATG-3'
AHNAK2	WU_CELL_MIGRATION	AHNAK Nucleoprotein 2	113146
CCN1	WU_CELL_MIGRATION	Cellular Communication Network Factor 1	3491	Promotes cell proliferation, chemotaxis, angiogenesis and cell adhesion
SERPINE1	WU_CELL_MIGRATION	Serpin Family E Member 1	5054	Serine protease inhibitor
KLF5	WU_CELL_MIGRATION	Kruppel Like Factor 5	688	Transcription factor that binds to GC box promoter elements
KRT19	WU_CELL_MIGRATION	Keratin 19	3880	Involved in the organization of myofibers
ADIRF	WU_CELL_MIGRATION	Adipogenesis Regulatory Factor	10974	Plays a role in fat cell development; promotes adipogenic differentiation and stimulates transcription initiation of master adipogenesis factors like PPARG and CEBPA at early stages of preadipocyte differentiation
TNFRSF21	WU_CELL_MIGRATION	TNF Receptor Superfamily Member 21	27242	Promotes apoptosis, possibly via a pathway that involves the activation of NF-kappa-B
SNAI2	WU_CELL_MIGRATION	Snail Family Transcriptional Repressor 2	6591	Transcriptional repressor that modulates both activator-dependent and basal transcription
ADAMTS1	WU_CELL_MIGRATION	ADAM Metallopeptidase With Thrombospondin Type 1 Motif 1	9510	Cleaves aggrecan, a cartilage proteoglycan, at the '1938-Glu-|-Leu-1939' site (within the chondroitin sulfate attachment domain), and may be involved in its turnover (By similarity)
NNMT	WU_CELL_MIGRATION	Nicotinamide N-Methyltransferase	4837	Catalyzes the N-methylation of nicotinamide and other pyridines to form pyridinium ions
MEST	WU_CELL_MIGRATION	Mesoderm Specific Transcript	4232	mesoderm-specific transcript,expressed in fetal tissues from the paternal chromosome and in hydatidiform mole of androgenic origin,identical to the murine imprinted gene Peg1,unlikely to be a contributor to Silver-Russell syndrome with aberrant imprinting in invasive breast carcinomas
TSPAN13	WU_CELL_MIGRATION	Tetraspanin 13	27075
CTSH	WU_CELL_MIGRATION	Cathepsin H	1512	Important for the overall degradation of proteins in lysosomes
SLC27A2	WU_CELL_MIGRATION	Solute Carrier Family 27 Member 2	11001	Acyl CoA synthetase that activates long-chain and very long-chain fatty acids (VLCFAs) by catalyzing the formation of fatty acyl-CoA (PubMed:10198260, PubMed:10749848, PubMed:11980911)
RHOBTB3	WU_CELL_MIGRATION	Rho Related BTB Domain Containing 3	22836	Rab9-regulated ATPase required for endosome to Golgi transport
ITGB4	WU_CELL_MIGRATION	Integrin Subunit Beta 4	3691	Integrin alpha-6/beta-4 is a receptor for laminin
RGS20	WU_CELL_MIGRATION	Regulator Of G Protein Signaling 20	8601	Inhibits signal transduction by increasing the GTPase activity of G protein alpha subunits thereby driving them into their inactive GDP-bound form
GSTM3	WU_CELL_MIGRATION	Glutathione S-Transferase Mu 3	2947	Conjugation of reduced glutathione to a wide number of exogenous and endogenous hydrophobic electrophiles
CXCL1	WU_CELL_MIGRATION	C-X-C Motif Chemokine Ligand 1	2919	Has chemotactic activity for neutrophils
TM4SF1	WU_CELL_MIGRATION	Transmembrane 4 L Six Family Member 1	4071	transmembrane 4 superfamily member 1,membrane component chromosome 3,cell surface marker 1
MT1X	WU_CELL_MIGRATION	Metallothionein 1X	4501	Metallothioneins have a high content of cysteine residues that bind various heavy metals; these proteins are transcriptionally regulated by both heavy metals and glucocorticoids
PODXL	WU_CELL_MIGRATION	Podocalyxin Like	5420	Involved in the regulation of both adhesion and cell morphology and cancer progression
DTX4	WU_CELL_MIGRATION	Deltex E3 Ubiquitin Ligase 4	23220	Regulator of Notch signaling, a signaling pathway involved in cell-cell communications that regulates a broad spectrum of cell-fate determinations (By similarity)
EHF	WU_CELL_MIGRATION	ETS Homologous Factor	26298	Transcriptional activator that may play a role in regulating epithelial cell differentiation and proliferation
GJB3	WU_CELL_MIGRATION	Gap Junction Protein Beta 3	2707	One gap junction consists of a cluster of closely packed pairs of transmembrane channels, the connexons, through which materials of low MW diffuse from one cell to a neighboring cell
SRGN	WU_CELL_MIGRATION	Serglycin	5552	Plays a role in formation of mast cell secretory granules and mediates storage of various compounds in secretory vesicles
PLAC8	WU_CELL_MIGRATION	Placenta Associated 8	51316
CXADR	WU_CELL_MIGRATION	CXADR Ig-Like Cell Adhesion Molecule	1525	Component of the epithelial apical junction complex that may function as a homophilic cell adhesion molecule and is essential for tight junction integrity
SLPI	WU_CELL_MIGRATION	Secretory Leukocyte Peptidase Inhibitor	6590	Acid-stable proteinase inhibitor with strong affinities for trypsin, chymotrypsin, elastase, and cathepsin G (PubMed:3533531, PubMed:3462719, PubMed:2039600, PubMed:2110563, PubMed:10702419, PubMed:24121345)
AXL	WU_CELL_MIGRATION	AXL Receptor Tyrosine Kinase	558	Receptor tyrosine kinase that transduces signals from the extracellular matrix into the cytoplasm by binding growth factor GAS6 and which is thus regulating many physiological processes including cell survival, cell proliferation, migration and differentiation
TMEM30B	WU_CELL_MIGRATION	Transmembrane Protein 30B	161291	Accessory component of a P4-ATPase flippase complex which catalyzes the hydrolysis of ATP coupled to the transport of aminophospholipids from the outer to the inner leaflet of various membranes and ensures the maintenance of asymmetric distribution of phospholipids
CD24	WU_CELL_MIGRATION	CD24 Molecule	100133941	May have a pivotal role in cell differentiation of different cell types
S100P	WU_CELL_MIGRATION	S100 Calcium Binding Protein P	6286	May function as calcium sensor and contribute to cellular calcium signaling
CST6	WU_CELL_MIGRATION	Cystatin E/M	1474	High affinity inhibitor for cathepsin L, cathepsin L2 (cathepsin V), and legumain (PubMed:30425301)
MAOA	WU_CELL_MIGRATION	Monoamine Oxidase A	4128	Catalyzes the oxidative deamination of biogenic and xenobiotic amines and has important functions in the metabolism of neuroactive and vasoactive amines in the central nervous system and peripheral tissues
COL6A2	WU_CELL_MIGRATION	Collagen Type VI Alpha 2 Chain	1292	Collagen VI acts as a cell-binding protein
MAP1B	WU_CELL_MIGRATION	Microtubule Associated Protein 1B	4131	Facilitates tyrosination of alpha-tubulin in neuronal microtubules (By similarity)
LIMCH1	WU_CELL_MIGRATION	LIM And Calponin Homology Domains 1	22998	Actin stress fibers-associated protein that activates non-muscle myosin IIa
SMURF2	WU_CELL_MIGRATION	SMAD Specific E3 Ubiquitin Protein Ligase 2	64750	E3 ubiquitin-protein ligase which accepts ubiquitin from an E2 ubiquitin-conjugating enzyme in the form of a thioester and then directly transfers the ubiquitin to targeted substrates
IGFBP3	WU_CELL_MIGRATION	Insulin Like Growth Factor Binding Protein 3	3486	IGF-binding proteins prolong the half-life of the IGFs and have been shown to either inhibit or stimulate the growth promoting effects of the IGFs on cell culture
MT1H	WU_CELL_MIGRATION	Metallothionein 1H	4496	Metallothioneins have a high content of cysteine residues that bind various heavy metals; these proteins are transcriptionally regulated by both heavy metals and glucocorticoids
ARL4C	WU_CELL_MIGRATION	ADP Ribosylation Factor Like GTPase 4C	10123	Small GTP-binding protein which cycles between an inactive GDP-bound and an active GTP-bound form, and the rate of cycling is regulated by guanine nucleotide exchange factors (GEF) and GTPase-activating proteins (GAP)
MT1E	WU_CELL_MIGRATION	Metallothionein 1E	4493	Metallothioneins have a high content of cysteine residues that bind various heavy metals; these proteins are transcriptionally regulated by both heavy metals and glucocorticoids
DCBLD2	WU_CELL_MIGRATION	Discoidin, CUB And LCCL Domain Containing 2	131566	Increased in lung cancers during the process of tumor progression
AKR1C3	WU_CELL_MIGRATION	Aldo-Keto Reductase Family 1 Member C3	8644	Cytosolic aldo-keto reductase that catalyzes the NADH and NADPH-dependent reduction of ketosteroids to hydroxysteroids
TIMP3	WU_CELL_MIGRATION	TIMP Metallopeptidase Inhibitor 3	7078	Complexes with metalloproteinases (such as collagenases) and irreversibly inactivates them by binding to their catalytic zinc cofactor
GRAMD2B	WU_CELL_MIGRATION	GRAM Domain Containing 2B	65983
TUBB6	WU_CELL_MIGRATION	Tubulin Beta 6 Class V	84617	Tubulin is the major constituent of microtubules
S100A14	WU_CELL_MIGRATION	S100 Calcium Binding Protein A14	57402	Modulates P53/TP53 protein levels, and thereby plays a role in the regulation of cell survival and apoptosis
IL1A	WU_CELL_MIGRATION	Interleukin 1 Alpha	3552	Produced by activated macrophages, IL-1 stimulates thymocyte proliferation by inducing IL-2 release, B-cell maturation and proliferation, and fibroblast growth factor activity
SH3YL1	WU_CELL_MIGRATION	SH3 And SYLF Domain Containing 1	26751
FN1	WU_CELL_MIGRATION	Fibronectin 1	2335	Fibronectins bind cell surfaces and various compounds including collagen, fibrin, heparin, DNA, and actin
LGALS3	WU_CELL_MIGRATION	Galectin 3	3958	Galactose-specific lectin which binds IgE
GJA1	WU_CELL_MIGRATION	Gap Junction Protein Alpha 1	2697	Gap junction protein that acts as a regulator of bladder capacity
CLU	WU_CELL_MIGRATION	Clusterin	1191	[Isoform 1]: Functions as extracellular chaperone that prevents aggregation of non native proteins (PubMed:11123922, PubMed:19535339)
MAGEA3	WU_CELL_MIGRATION	MAGE Family Member A3	4102	Proposed to enhance ubiquitin ligase activity of RING-type zinc finger-containing E3 ubiquitin-protein ligases
S100A6	WU_CELL_MIGRATION	S100 Calcium Binding Protein A6	6277	May function as calcium sensor and modulator, contributing to cellular calcium signaling
NEDD9	WU_CELL_MIGRATION	Neural Precursor Cell Expressed, Developmentally Down-Regulated 9	4739	Docking protein which plays a central coordinating role for tyrosine-kinase-based signaling related to cell adhesion
LAD1	WU_CELL_MIGRATION	Ladinin 1	3898	Anchoring filament protein which is a component of the basement membrane zone
EMP3	WU_CELL_MIGRATION	Epithelial Membrane Protein 3	2014	Probably involved in cell proliferation and cell-cell interactions
COL4A2	WU_CELL_MIGRATION	Collagen Type IV Alpha 2 Chain	1284	Type IV collagen is the major structural component of glomerular basement membranes (GBM), forming a 'chicken-wire' meshwork together with laminins, proteoglycans and entactin/nidogen
GNG11	WU_CELL_MIGRATION	G Protein Subunit Gamma 11	2791	Guanine nucleotide-binding proteins (G proteins) are involved as a modulator or transducer in various transmembrane signaling systems
SACS	WU_CELL_MIGRATION	Sacsin Molecular Chaperone	26278	Co-chaperone which acts as a regulator of the Hsp70 chaperone machinery and may be involved in the processing of other ataxia-linked proteins
GALNT1	WU_CELL_MIGRATION	Polypeptide N-Acetylgalactosaminyltransferase 1	2589	Catalyzes the initial reaction in O-linked oligosaccharide biosynthesis, the transfer of an N-acetyl-D-galactosamine residue to a serine or threonine residue on the protein receptor
TXNIP	WU_CELL_MIGRATION	Thioredoxin Interacting Protein	10628	May act as an oxidative stress mediator by inhibiting thioredoxin activity or by limiting its bioavailability
CDH3	WU_CELL_MIGRATION	Cadherin 3	1001	Cadherins are calcium-dependent cell adhesion proteins
HMGA2	WU_CELL_MIGRATION	High Mobility Group AT-Hook 2	8091	Functions as a transcriptional regulator
OLR1	WU_CELL_MIGRATION	Oxidized Low Density Lipoprotein Receptor 1	4973	Receptor that mediates the recognition, internalization and degradation of oxidatively modified low density lipoprotein (oxLDL) by vascular endothelial cells
RBPMS	WU_CELL_MIGRATION	RNA Binding Protein, MRNA Processing Factor	11030	Acts as a coactivator of transcriptional activity
EPS8	WU_CELL_MIGRATION	Epidermal Growth Factor Receptor Pathway Substrate 8	2059	Signaling adapter that controls various cellular protrusions by regulating actin cytoskeleton dynamics and architecture
AGR2	WU_CELL_MIGRATION	Anterior Gradient 2, Protein Disulphide Isomerase Family Member	10551	Required for MUC2 post-transcriptional synthesis and secretion
IGF2BP2	WU_CELL_MIGRATION	Insulin Like Growth Factor 2 MRNA Binding Protein 2	10644	RNA-binding factor that recruits target transcripts to cytoplasmic protein-RNA complexes (mRNPs)
LAMA3	WU_CELL_MIGRATION	Laminin Subunit Alpha 3	3909	Binding to cells via a high affinity receptor, laminin is thought to mediate the attachment, migration and organization of cells into tissues during embryonic development by interacting with other extracellular matrix components
JAG1	WU_CELL_MIGRATION	Jagged Canonical Notch Ligand 1	182	Ligand for multiple Notch receptors and involved in the mediation of Notch signaling (PubMed:18660822, PubMed:20437614)
SFN	WU_CELL_MIGRATION	Stratifin	2810	Adapter protein implicated in the regulation of a large spectrum of both general and specialized signaling pathways
SCNN1A	WU_CELL_MIGRATION	Sodium Channel Epithelial 1 Subunit Alpha	6337	Sodium permeable non-voltage-sensitive ion channel inhibited by the diuretic amiloride
TACSTD2	WU_CELL_MIGRATION	Tumor Associated Calcium Signal Transducer 2	4070	May function as a growth factor receptor
PPL	WU_CELL_MIGRATION	Periplakin	5493	Component of the cornified envelope of keratinocytes
CHST15	WU_CELL_MIGRATION	Carbohydrate Sulfotransferase 15	51363	Sulfotransferase that transfers sulfate from 3'-phosphoadenosine 5'-phosphosulfate (PAPS) to the C-6 hydroxyl group of the GalNAc 4-sulfate residue of chondroitin sulfate A and forms chondroitin sulfate E containing GlcA-GalNAc(4,6-SO(4)) repeating units
FOSL1	WU_CELL_MIGRATION	FOS Like 1, AP-1 Transcription Factor Subunit	8061	fos antigen-like 1,target molecule for retinoid action in pancreatic carcinoma cell line Dan-G
PTGS2	WU_CELL_MIGRATION	Prostaglandin-Endoperoxide Synthase 2	5743	Dual cyclooxygenase and peroxidase in the biosynthesis pathway of prostanoids, a class of C20 oxylipins mainly derived from arachidonate, with a particular role in the inflammatory response (PubMed:7947975, PubMed:7592599, PubMed:9261177, PubMed:16373578, PubMed:22942274, PubMed:26859324, PubMed:27226593, PubMed:11939906, PubMed:19540099)
S100A2	WU_CELL_MIGRATION	S100 Calcium Binding Protein A2	6273	May function as calcium sensor and modulator, contributing to cellular calcium signaling
F2RL1	WU_CELL_MIGRATION	F2R Like Trypsin Receptor 1	2150	Receptor for trypsin and trypsin-like enzymes coupled to G proteins (PubMed:28445455)
COL4A1	WU_CELL_MIGRATION	Collagen Type IV Alpha 1 Chain	1282	Type IV collagen is the major structural component of glomerular basement membranes (GBM), forming a 'chicken-wire' meshwork together with laminins, proteoglycans and entactin/nidogen
GATA3	WU_CELL_MIGRATION	GATA Binding Protein 3	2625	Transcriptional activator which binds to the enhancer of the T-cell receptor alpha and delta genes
CLDN4	WU_CELL_MIGRATION	Claudin 4	1364	Channel-forming tight junction protein that mediates paracellular chloride transport in the kidney
PDGFC	WU_CELL_MIGRATION	Platelet Derived Growth Factor C	56034	Growth factor that plays an essential role in the regulation of embryonic development, cell proliferation, cell migration, survival and chemotaxis
FXYD3	WU_CELL_MIGRATION	FXYD Domain Containing Ion Transport Regulator 3	5349	Associates with and regulates the activity of the sodium/potassium-transporting ATPase (NKA) which transports Na(+) out of the cell and K(+) into the cell (PubMed:17077088)
TNFAIP2	WU_CELL_MIGRATION	TNF Alpha Induced Protein 2	7127	May play a role as a mediator of inflammation and angiogenesis
MAPK13	WU_CELL_MIGRATION	Mitogen-Activated Protein Kinase 13	5603	Serine/threonine kinase which acts as an essential component of the MAP kinase signal transduction pathway
ARHGDIB	WU_CELL_MIGRATION	Rho GDP Dissociation Inhibitor Beta	397	Regulates the GDP/GTP exchange reaction of the Rho proteins by inhibiting the dissociation of GDP from them, and the subsequent binding of GTP to them (PubMed:8356058, PubMed:7512369)
MTUS1	WU_CELL_MIGRATION	Microtubule Associated Scaffold Protein 1	57509	Cooperates with AGTR2 to inhibit ERK2 activation and cell proliferation
DAPK1	WU_CELL_MIGRATION	Death Associated Protein Kinase 1	1612	Calcium/calmodulin-dependent serine/threonine kinase involved in multiple cellular signaling pathways that trigger cell survival, apoptosis, and autophagy
IGFBP6	WU_CELL_MIGRATION	Insulin Like Growth Factor Binding Protein 6	3489	IGF-binding proteins prolong the half-life of the IGFs and have been shown to either inhibit or stimulate the growth promoting effects of the IGFs on cell culture
BST2	WU_CELL_MIGRATION	Bone Marrow Stromal Cell Antigen 2	684	IFN-induced antiviral host restriction factor which efficiently blocks the release of diverse mammalian enveloped viruses by directly tethering nascent virions to the membranes of infected cells
IGFBP7	WU_CELL_MIGRATION	Insulin Like Growth Factor Binding Protein 7	3490	Binds IGF-I and IGF-II with a relatively low affinity
SPINT1	WU_CELL_MIGRATION	Serine Peptidase Inhibitor, Kunitz Type 1	6692	Inhibitor of HGF activator
GLIPR1	WU_CELL_MIGRATION	GLI Pathogenesis Related 1	11010
H2BFS	WU_CELL_MIGRATION	H2B.S Histone 1	54145	Core component of nucleosome
ASAH1	WU_CELL_MIGRATION	N-Acylsphingosine Amidohydrolase 1	427	Lysosomal ceramidase that hydrolyzes sphingolipid ceramides into sphingosine and free fatty acids at acidic pH (PubMed:10610716, PubMed:7744740, PubMed:15655246, PubMed:11451951)
ARID5B	WU_CELL_MIGRATION	AT-Rich Interaction Domain 5B	84159	Transcription coactivator that binds to the 5'-AATA[CT]-3' core sequence and plays a key role in adipogenesis and liver development
RAC2	WU_CELL_MIGRATION	Rac Family Small GTPase 2	5880	Plasma membrane-associated small GTPase which cycles between an active GTP-bound and inactive GDP-bound state
FBLN1	WU_CELL_MIGRATION	Fibulin 1	2192	Incorporated into fibronectin-containing matrix fibers
ANXA8	WU_CELL_MIGRATION	Annexin A8	653145	This protein is an anticoagulant protein that acts as an indirect inhibitor of the thromboplastin-specific complex, which is involved in the blood coagulation cascade
ARHGAP29	WU_CELL_MIGRATION	Rho GTPase Activating Protein 29	9411	GTPase activator for the Rho-type GTPases by converting them to an inactive GDP-bound state
LIMA1	WU_CELL_MIGRATION	LIM Domain And Actin Binding 1	51474	Actin-binding protein involved in actin cytoskeleton regulation and dynamics
ESRP1	WU_CELL_MIGRATION	Epithelial Splicing Regulatory Protein 1	54845	mRNA splicing factor that regulates the formation of epithelial cell-specific isoforms
TSPAN4	WU_CELL_MIGRATION	Tetraspanin 4	7106
AKAP2	WU_CELL_MIGRATION	A-Kinase Anchoring Protein 2	Q9Y2D5	Binds to regulatory subunit (RII) of protein kinase A
EPAS1	WU_CELL_MIGRATION	Endothelial PAS Domain Protein 1	2034	Transcription factor involved in the induction of oxygen regulated genes
DSE	WU_CELL_MIGRATION	Dermatan Sulfate Epimerase	29940	Converts D-glucuronic acid to L-iduronic acid (IdoUA) residues
MT2A	WU_CELL_MIGRATION	Metallothionein 2A	4502	Metallothioneins have a high content of cysteine residues that bind various heavy metals; these proteins are transcriptionally regulated by both heavy metals and glucocorticoids
MT1G	WU_CELL_MIGRATION	Metallothionein 1G	4495	Metallothioneins have a high content of cysteine residues that bind various heavy metals; these proteins are transcriptionally regulated by both heavy metals and glucocorticoids
TRIM29	WU_CELL_MIGRATION	Tripartite Motif Containing 29	23650	Plays a crucial role in the regulation of macrophage activation in response to viral or bacterial infections within the respiratory tract
AKAP12	WU_CELL_MIGRATION	A-Kinase Anchoring Protein 12	9590	Anchoring protein that mediates the subcellular compartmentation of protein kinase A (PKA) and protein kinase C (PKC)
WWTR1	WU_CELL_MIGRATION	WW Domain Containing Transcription Regulator 1	25937	Transcriptional coactivator which acts as a downstream regulatory target in the Hippo signaling pathway that plays a pivotal role in organ size control and tumor suppression by restricting proliferation and promoting apoptosis (PubMed:11118213, PubMed:18227151)
KRT7	WU_CELL_MIGRATION	Keratin 7	3855	Blocks interferon-dependent interphase and stimulates DNA synthesis in cells
WNT5A	WU_CELL_MIGRATION	Wnt Family Member 5A	7474	Ligand for members of the frizzled family of seven transmembrane receptors
KRT18	WU_CELL_MIGRATION	Keratin 18	3875	Involved in the uptake of thrombin-antithrombin complexes by hepatic cells (By similarity)
GLUL	WU_CELL_MIGRATION	Glutamate-Ammonia Ligase	2752	Glutamine synthetase that catalyzes the ATP-dependent conversion of glutamate and ammonia to glutamine (PubMed:30158707, PubMed:16267323)
GPR87	WU_CELL_MIGRATION	G Protein-Coupled Receptor 87	53836	Receptor for lysophosphatidic acid (LPA)
VIM	WU_CELL_MIGRATION	Vimentin	7431	Vimentins are class-III intermediate filaments found in various non-epithelial cells, especially mesenchymal cells
VGLL1	WU_CELL_MIGRATION	Vestigial Like Family Member 1	51442	May act as a specific coactivator for the mammalian TEFs
BICC1	WU_CELL_MIGRATION	BicC Family RNA Binding Protein 1	80114	Putative RNA-binding protein
TGFBI	WU_CELL_MIGRATION	Transforming Growth Factor Beta Induced	7045	Plays a role in cell adhesion (PubMed:8024701)
EPCAM	WU_CELL_MIGRATION	Epithelial Cell Adhesion Molecule	4072	May act as a physical homophilic interaction molecule between intestinal epithelial cells (IECs) and intraepithelial lymphocytes (IELs) at the mucosal epithelium for providing immunological barrier as a first line of defense against mucosal infection
PTGER4	WU_CELL_MIGRATION	Prostaglandin E Receptor 4	5734	Receptor for prostaglandin E2 (PGE2)
CAPG	WU_CELL_MIGRATION	Capping Actin Protein, Gelsolin Like	822	Calcium-sensitive protein which reversibly blocks the barbed ends of actin filaments but does not sever preformed actin filaments
PIR	WU_CELL_MIGRATION	Pirin	8544	Transcriptional coregulator of NF-kappa-B which facilitates binding of NF-kappa-B proteins to target kappa-B genes in a redox-state-dependent manner
LOXL2	WU_CELL_MIGRATION	Lysyl Oxidase Like 2	4017	Mediates the post-translational oxidative deamination of lysine residues on target proteins leading to the formation of deaminated lysine (allysine) (PubMed:27735137)
TPM2	WU_CELL_MIGRATION	Tropomyosin 2	7169	Binds to actin filaments in muscle and non-muscle cells
S100A4	WU_CELL_MIGRATION	S100 Calcium Binding Protein A4	6275	S100 calcium binding protein A4,murine placental homolog,epidermal differentiation complex,possessing metastasis-inducing capabilities,involved in the regulation of cell cycle progression,modulating intercellular adhesion,and invasive and metastatic properties of cancer cells
KRT17	WU_CELL_MIGRATION	Keratin 17	3872	Type I keratin involved in the formation and maintenance of various skin appendages, specifically in determining shape and orientation of hair (By similarity)
JUP	WU_CELL_MIGRATION	Junction Plakoglobin	3728	Common junctional plaque protein
TGM2	WU_CELL_MIGRATION	Transglutaminase 2	7052	Catalyzes the cross-linking of proteins, such as WDR54, and the conjugation of polyamines to proteins
SIRPA	WU_CELL_MIGRATION	Signal Regulatory Protein Alpha	140885	Immunoglobulin-like cell surface receptor for CD47
EFEMP1	WU_CELL_MIGRATION	EGF Containing Fibulin Extracellular Matrix Protein 1	2202	Binds EGFR, the EGF receptor, inducing EGFR autophosphorylation and the activation of downstream signaling pathways
PTGES	WU_CELL_MIGRATION	Prostaglandin E Synthase	9536	Terminal enzyme of the cyclooxygenase (COX)-2-mediated prostaglandin E2 (PGE2) biosynthetic pathway
FKBP11	WU_CELL_MIGRATION	FKBP Prolyl Isomerase 11	51303	PPIases accelerate the folding of proteins during protein synthesis
PKP3	WU_CELL_MIGRATION	Plakophilin 3	11187	May play a role in junctional plaques
CSTB	WU_CELL_MIGRATION	Cystatin B	1476	This is an intracellular thiol proteinase inhibitor
TFPI2	WU_CELL_MIGRATION	Tissue Factor Pathway Inhibitor 2	7980	May play a role in the regulation of plasmin-mediated matrix remodeling
FYN	WU_CELL_MIGRATION	FYN Proto-Oncogene, Src Family Tyrosine Kinase	2534	Non-receptor tyrosine-protein kinase that plays a role in many biological processes including regulation of cell growth and survival, cell adhesion, integrin-mediated signaling, cytoskeletal remodeling, cell motility, immune response and axon guidance
PERP	WU_CELL_MIGRATION	P53 Apoptosis Effector Related To PMP22	64065	Component of intercellular desmosome junctions
ERAP2	WU_CELL_MIGRATION	Endoplasmic Reticulum Aminopeptidase 2	64167	Aminopeptidase that plays a central role in peptide trimming, a step required for the generation of most HLA class I-binding peptides
MSN	WU_CELL_MIGRATION	Moesin	4478	Ezrin-radixin-moesin (ERM) family protein that connects the actin cytoskeleton to the plasma membrane and thereby regulates the structure and function of specific domains of the cell cortex
KYNU	WU_CELL_MIGRATION	Kynureninase	8942	Catalyzes the cleavage of L-kynurenine (L-Kyn) and L-3-hydroxykynurenine (L-3OHKyn) into anthranilic acid (AA) and 3-hydroxyanthranilic acid (3-OHAA), respectively
MT1F	WU_CELL_MIGRATION	Metallothionein 1F	4494	Metallothioneins have a high content of cysteine residues that bind various heavy metals; these proteins are transcriptionally regulated by both heavy metals and glucocorticoids
LPAR1	WU_CELL_MIGRATION	Lysophosphatidic Acid Receptor 1	1902	Receptor for lysophosphatidic acid (LPA) (PubMed:9070858, PubMed:19306925, PubMed:25025571, PubMed:26091040)
EEF1A2	WU_CELL_MIGRATION	Eukaryotic Translation Elongation Factor 1 Alpha 2	1917	This protein promotes the GTP-dependent binding of aminoacyl-tRNA to the A-site of ribosomes during protein biosynthesis
TUBA4A	WU_CELL_MIGRATION	Tubulin Alpha 4a	7277	Tubulin is the major constituent of microtubules
CLDN7	WU_CELL_MIGRATION	Claudin 7	1366	Plays a major role in tight junction-specific obliteration of the intercellular space
CRYBG1	WU_CELL_MIGRATION	Crystallin Beta-Gamma Domain Containing 1	202	May function as suppressor of malignant melanoma
KRT33A	REACTOME_FORMATION_OF_THE_CORNIFIED_ENVELOPE	Keratin 33A	3883
CAPN1	REACTOME_FORMATION_OF_THE_CORNIFIED_ENVELOPE	Calpain 1	823	Calcium-regulated non-lysosomal thiol-protease which catalyzes limited proteolysis of substrates involved in cytoskeletal remodeling and signal transduction (PubMed:21531719, PubMed:2400579)
DSG2	REACTOME_FORMATION_OF_THE_CORNIFIED_ENVELOPE	Desmoglein 2	1829	Component of intercellular desmosome junctions
PRSS8	REACTOME_FORMATION_OF_THE_CORNIFIED_ENVELOPE	Serine Protease 8	5652	Possesses a trypsin-like cleavage specificity with a preference for poly-basic substrates
PKP2	REACTOME_FORMATION_OF_THE_CORNIFIED_ENVELOPE	Plakophilin 2	5318	May play a role in junctional plaques
PKP1	REACTOME_FORMATION_OF_THE_CORNIFIED_ENVELOPE	Plakophilin 1	5317	Seems to play a role in junctional plaques
TGM1	REACTOME_FORMATION_OF_THE_CORNIFIED_ENVELOPE	Transglutaminase 1	7051	Catalyzes the cross-linking of proteins and the conjugation of polyamines to proteins
KRT31	REACTOME_FORMATION_OF_THE_CORNIFIED_ENVELOPE	Keratin 31	3881
DSP	REACTOME_FORMATION_OF_THE_CORNIFIED_ENVELOPE	Desmoplakin	1832	Major high molecular weight protein of desmosomes
TGM5	REACTOME_FORMATION_OF_THE_CORNIFIED_ENVELOPE	Transglutaminase 5	9333	Catalyzes the cross-linking of proteins and the conjugation of polyamines to proteins
CASP14	REACTOME_FORMATION_OF_THE_CORNIFIED_ENVELOPE	Caspase 14	23581	Non-apoptotic caspase involved in epidermal differentiation
KRT23	REACTOME_FORMATION_OF_THE_CORNIFIED_ENVELOPE	Keratin 23	25984
KRT37	REACTOME_FORMATION_OF_THE_CORNIFIED_ENVELOPE	Keratin 37	8688
KRT32	REACTOME_FORMATION_OF_THE_CORNIFIED_ENVELOPE	Keratin 32	3882
KRT18	REACTOME_FORMATION_OF_THE_CORNIFIED_ENVELOPE	Keratin 18	3875	Involved in the uptake of thrombin-antithrombin complexes by hepatic cells (By similarity)
PERP	REACTOME_FORMATION_OF_THE_CORNIFIED_ENVELOPE	P53 Apoptosis Effector Related To PMP22	64065	Component of intercellular desmosome junctions
PPL	REACTOME_FORMATION_OF_THE_CORNIFIED_ENVELOPE	Periplakin	5493	Component of the cornified envelope of keratinocytes
CSTA	REACTOME_FORMATION_OF_THE_CORNIFIED_ENVELOPE	Cystatin A	1475	This is an intracellular thiol proteinase inhibitor
PI3	REACTOME_FORMATION_OF_THE_CORNIFIED_ENVELOPE	Peptidase Inhibitor 3	5266	Neutrophil and pancreatic elastase-specific inhibitor of skin
CAPNS1	REACTOME_FORMATION_OF_THE_CORNIFIED_ENVELOPE	Calpain Small Subunit 1	826	Regulatory subunit of the calcium-regulated non-lysosomal thiol-protease which catalyzes limited proteolysis of substrates involved in cytoskeletal remodeling and signal transduction
KRT36	REACTOME_FORMATION_OF_THE_CORNIFIED_ENVELOPE	Keratin 36	8689
KRT17	REACTOME_FORMATION_OF_THE_CORNIFIED_ENVELOPE	Keratin 17	3872	Type I keratin involved in the formation and maintenance of various skin appendages, specifically in determining shape and orientation of hair (By similarity)
KLK14	REACTOME_FORMATION_OF_THE_CORNIFIED_ENVELOPE	Kallikrein Related Peptidase 14	43847	Serine-type endopeptidase with a dual trypsin-like and chymotrypsin-like substrate specificity
KLK8	REACTOME_FORMATION_OF_THE_CORNIFIED_ENVELOPE	Kallikrein Related Peptidase 8	11202	Serine protease which is capable of degrading a number of proteins such as casein, fibrinogen, kininogen, fibronectin and collagen type IV
KRT34	REACTOME_FORMATION_OF_THE_CORNIFIED_ENVELOPE	Keratin 34	3885
KRT33B	REACTOME_FORMATION_OF_THE_CORNIFIED_ENVELOPE	Keratin 33B	3884
SPINK5	REACTOME_FORMATION_OF_THE_CORNIFIED_ENVELOPE	Serine Peptidase Inhibitor Kazal Type 5	11005	Serine protease inhibitor, probably important for the anti-inflammatory and/or antimicrobial protection of mucous epithelia
DSC2	REACTOME_FORMATION_OF_THE_CORNIFIED_ENVELOPE	Desmocollin 2	1824	Component of intercellular desmosome junctions
DSG3	REACTOME_FORMATION_OF_THE_CORNIFIED_ENVELOPE	Desmoglein 3	1830	Component of intercellular desmosome junctions
DSG1	REACTOME_FORMATION_OF_THE_CORNIFIED_ENVELOPE	Desmoglein 1	1828	Component of intercellular desmosome junctions
DSC3	REACTOME_FORMATION_OF_THE_CORNIFIED_ENVELOPE	Desmocollin 3	1825	Component of intercellular desmosome junctions
DSC1	REACTOME_FORMATION_OF_THE_CORNIFIED_ENVELOPE	Desmocollin 1	1823	Component of intercellular desmosome junctions
KRT85	REACTOME_FORMATION_OF_THE_CORNIFIED_ENVELOPE	Keratin 85	3891
KRT7	REACTOME_FORMATION_OF_THE_CORNIFIED_ENVELOPE	Keratin 7	3855	Blocks interferon-dependent interphase and stimulates DNA synthesis in cells
KRT71	REACTOME_FORMATION_OF_THE_CORNIFIED_ENVELOPE	Keratin 71	112802	Plays a central role in hair formation
PCSK6	REACTOME_FORMATION_OF_THE_CORNIFIED_ENVELOPE	Proprotein Convertase Subtilisin/Kexin Type 6	5046	Serine endoprotease that processes various proproteins by cleavage at paired basic amino acids, recognizing the RXXX[KR]R consensus motif
FURIN	REACTOME_FORMATION_OF_THE_CORNIFIED_ENVELOPE	Furin, Paired Basic Amino Acid Cleaving Enzyme	5045	Ubiquitous endoprotease within constitutive secretory pathways capable of cleavage at the RX(K/R)R consensus motif (PubMed:11799113, PubMed:1629222, PubMed:1713771, PubMed:2251280, PubMed:24666235, PubMed:25974265, PubMed:7592877, PubMed:7690548, PubMed:9130696)
CELA2A	REACTOME_FORMATION_OF_THE_CORNIFIED_ENVELOPE	Chymotrypsin Like Elastase 2A	63036	Elastase that enhances insulin signaling and might have a physiologic role in cellular glucose metabolism
FLG	REACTOME_FORMATION_OF_THE_CORNIFIED_ENVELOPE	Filaggrin	2312	Aggregates keratin intermediate filaments and promotes disulfide-bond formation among the intermediate filaments during terminal differentiation of mammalian epidermis
PKP4	REACTOME_FORMATION_OF_THE_CORNIFIED_ENVELOPE	Plakophilin 4	8502	Plays a role as a regulator of Rho activity during cytokinesis
ST14	REACTOME_FORMATION_OF_THE_CORNIFIED_ENVELOPE	ST14 Transmembrane Serine Protease Matriptase	6768	Degrades extracellular matrix
TCHH	REACTOME_FORMATION_OF_THE_CORNIFIED_ENVELOPE	Trichohyalin	7062	Intermediate filament-associated protein that associates in regular arrays with keratin intermediate filaments (KIF) of the inner root sheath cells of the hair follicle and the granular layer of the epidermis
LCE2B	REACTOME_FORMATION_OF_THE_CORNIFIED_ENVELOPE	Late Cornified Envelope 2B	26239	Precursors of the cornified envelope of the stratum corneum
SPRR2G	REACTOME_FORMATION_OF_THE_CORNIFIED_ENVELOPE	Small Proline Rich Protein 2G	6706	Cross-linked envelope protein of keratinocytes
KRT84	REACTOME_FORMATION_OF_THE_CORNIFIED_ENVELOPE	Keratin 84	3890
KRT82	REACTOME_FORMATION_OF_THE_CORNIFIED_ENVELOPE	Keratin 82	3888
LCE3D	REACTOME_FORMATION_OF_THE_CORNIFIED_ENVELOPE	Late Cornified Envelope 3D	84648	Precursors of the cornified envelope of the stratum corneum
IVL	REACTOME_FORMATION_OF_THE_CORNIFIED_ENVELOPE	Involucrin	3713	Part of the insoluble cornified cell envelope (CE) of stratified squamous epithelia
SPRR3	REACTOME_FORMATION_OF_THE_CORNIFIED_ENVELOPE	Small Proline Rich Protein 3	6707	Cross-linked envelope protein of keratinocytes
SPRR2D	REACTOME_FORMATION_OF_THE_CORNIFIED_ENVELOPE	Small Proline Rich Protein 2D	6703	Cross-linked envelope protein of keratinocytes
KLK5	REACTOME_FORMATION_OF_THE_CORNIFIED_ENVELOPE	Kallikrein Related Peptidase 5	25818	May be involved in desquamation
KLK13	REACTOME_FORMATION_OF_THE_CORNIFIED_ENVELOPE	Kallikrein Related Peptidase 13	26085
KRT80	REACTOME_FORMATION_OF_THE_CORNIFIED_ENVELOPE	Keratin 80	144501
KRT1	REACTOME_FORMATION_OF_THE_CORNIFIED_ENVELOPE	Keratin 1	3848	May regulate the activity of kinases such as PKC and SRC via binding to integrin beta-1 (ITB1) and the receptor of activated protein C kinase 1 (RACK1)
EVPL	REACTOME_FORMATION_OF_THE_CORNIFIED_ENVELOPE	Envoplakin	2125	Component of the cornified envelope of keratinocytes
KRT24	REACTOME_FORMATION_OF_THE_CORNIFIED_ENVELOPE	Keratin 24	192666	Up-regulated in the mucosa of patients suffering of colorectal cancer
SPRR1B	REACTOME_FORMATION_OF_THE_CORNIFIED_ENVELOPE	Small Proline Rich Protein 1B	6699	Cross-linked envelope protein of keratinocytes
SPRR1A	REACTOME_FORMATION_OF_THE_CORNIFIED_ENVELOPE	Small Proline Rich Protein 1A	6698	Cross-linked envelope protein of keratinocytes
KRT8	REACTOME_FORMATION_OF_THE_CORNIFIED_ENVELOPE	Keratin 8	3856	Together with KRT19, helps to link the contractile apparatus to dystrophin at the costameres of striated muscle
KRT78	REACTOME_FORMATION_OF_THE_CORNIFIED_ENVELOPE	Keratin 78	196374
KRT86	REACTOME_FORMATION_OF_THE_CORNIFIED_ENVELOPE	Keratin 86	3892
KRT75	REACTOME_FORMATION_OF_THE_CORNIFIED_ENVELOPE	Keratin 75	9119	Plays a central role in hair and nail formation
KRT6C	REACTOME_FORMATION_OF_THE_CORNIFIED_ENVELOPE	Keratin 6C	286887
KRT4	REACTOME_FORMATION_OF_THE_CORNIFIED_ENVELOPE	Keratin 4	3851	keratin 4,type II,non cornifying mucosal epithelia (buccal,nasal,esophageal,anogenital)
KRT74	REACTOME_FORMATION_OF_THE_CORNIFIED_ENVELOPE	Keratin 74	121391	Has a role in hair formation
KRT72	REACTOME_FORMATION_OF_THE_CORNIFIED_ENVELOPE	Keratin 72	140807	Has a role in hair formation
KRT83	REACTOME_FORMATION_OF_THE_CORNIFIED_ENVELOPE	Keratin 83	3889
KRT19	REACTOME_FORMATION_OF_THE_CORNIFIED_ENVELOPE	Keratin 19	3880	Involved in the organization of myofibers
KRT15	REACTOME_FORMATION_OF_THE_CORNIFIED_ENVELOPE	Keratin 15	3866	keratin 15,type I,basal layer
KRT38	REACTOME_FORMATION_OF_THE_CORNIFIED_ENVELOPE	Keratin 38	8687
KRT13	REACTOME_FORMATION_OF_THE_CORNIFIED_ENVELOPE	Keratin 13	3860	keratin 13,major acidic keratin,type I,non cornifying mucosal epithelia (buccal,nasal,esophageal,anogenital)
KRT9	REACTOME_FORMATION_OF_THE_CORNIFIED_ENVELOPE	Keratin 9	3857	May serve an important special function either in the mature palmar and plantar skin tissue or in the morphogenetic program of the formation of these tissues
KRT20	REACTOME_FORMATION_OF_THE_CORNIFIED_ENVELOPE	Keratin 20	54474	Plays a significant role in maintaining keratin filament organization in intestinal epithelia
KRT27	REACTOME_FORMATION_OF_THE_CORNIFIED_ENVELOPE	Keratin 27	342574	Essential for the proper assembly of type I and type II keratin protein complexes and formation of keratin intermediate filaments in the inner root sheath (irs)
LCE1D	REACTOME_FORMATION_OF_THE_CORNIFIED_ENVELOPE	Late Cornified Envelope 1D	353134	Precursors of the cornified envelope of the stratum corneum
KRT2	REACTOME_FORMATION_OF_THE_CORNIFIED_ENVELOPE	Keratin 2	3849	Probably contributes to terminal cornification (PubMed:1380918)
LIPM	REACTOME_FORMATION_OF_THE_CORNIFIED_ENVELOPE	Lipase Family Member M	340654	Plays a highly specific role in the last step of keratinocyte differentiation
JUP	REACTOME_FORMATION_OF_THE_CORNIFIED_ENVELOPE	Junction Plakoglobin	3728	Common junctional plaque protein
KRT28	REACTOME_FORMATION_OF_THE_CORNIFIED_ENVELOPE	Keratin 28	162605	Essential for the proper assembly of types I and II keratin protein complexes and the formation of keratin intermediate filaments in the inner root sheath (irs)
DSG4	REACTOME_FORMATION_OF_THE_CORNIFIED_ENVELOPE	Desmoglein 4	147409	Component of intercellular desmosome junctions
SPINK6	REACTOME_FORMATION_OF_THE_CORNIFIED_ENVELOPE	Serine Peptidase Inhibitor Kazal Type 6	404203	Serine protease inhibitor selective for kallikreins
PKP3	REACTOME_FORMATION_OF_THE_CORNIFIED_ENVELOPE	Plakophilin 3	11187	May play a role in junctional plaques
KRT76	REACTOME_FORMATION_OF_THE_CORNIFIED_ENVELOPE	Keratin 76	51350	Probably contributes to terminal cornification
KRT6B	REACTOME_FORMATION_OF_THE_CORNIFIED_ENVELOPE	Keratin 6B	3854	keratin 6B,type II,upper outer hair root sheat,nail bed,palm and sole skin,suprabasal orogenital mucosal keratinocytes,dimerizing with KRT17
KRT79	REACTOME_FORMATION_OF_THE_CORNIFIED_ENVELOPE	Keratin 79	338785
LCE3A	REACTOME_FORMATION_OF_THE_CORNIFIED_ENVELOPE	Late Cornified Envelope 3A	353142	A structural component of the cornified envelope of the stratum corneum involved in innate cutaneous host defense (Probable)
LCE3E	REACTOME_FORMATION_OF_THE_CORNIFIED_ENVELOPE	Late Cornified Envelope 3E	353145	Precursors of the cornified envelope of the stratum corneum
KRT73	REACTOME_FORMATION_OF_THE_CORNIFIED_ENVELOPE	Keratin 73	319101	Has a role in hair formation
KRT5	REACTOME_FORMATION_OF_THE_CORNIFIED_ENVELOPE	Keratin 5	3852	keratin 5,type II,basal layer,dimerizing with KRT14
LCE5A	REACTOME_FORMATION_OF_THE_CORNIFIED_ENVELOPE	Late Cornified Envelope 5A	254910	Precursors of the cornified envelope of the stratum corneum
LCE1E	REACTOME_FORMATION_OF_THE_CORNIFIED_ENVELOPE	Late Cornified Envelope 1E	353135	Precursors of the cornified envelope of the stratum corneum
KRT26	REACTOME_FORMATION_OF_THE_CORNIFIED_ENVELOPE	Keratin 26	353288
KRT10	REACTOME_FORMATION_OF_THE_CORNIFIED_ENVELOPE	Keratin 10	3858	Plays a role in the establishment of the epidermal barrier on plantar skin
KRT3	REACTOME_FORMATION_OF_THE_CORNIFIED_ENVELOPE	Keratin 3	3850	keratin 3,type II (64kDa),expressed during corneal differentiation
KLK12	REACTOME_FORMATION_OF_THE_CORNIFIED_ENVELOPE	Kallikrein Related Peptidase 12	43849
KRT16	REACTOME_FORMATION_OF_THE_CORNIFIED_ENVELOPE	Keratin 16	3868	Epidermis-specific type I keratin that plays a key role in skin
LCE1A	REACTOME_FORMATION_OF_THE_CORNIFIED_ENVELOPE	Late Cornified Envelope 1A	353131	Precursors of the cornified envelope of the stratum corneum
KRT14	REACTOME_FORMATION_OF_THE_CORNIFIED_ENVELOPE	Keratin 14	3861	The nonhelical tail domain is involved in promoting KRT5-KRT14 filaments to self-organize into large bundles and enhances the mechanical properties involved in resilience of keratin intermediate filaments in vitro
LCE4A	REACTOME_FORMATION_OF_THE_CORNIFIED_ENVELOPE	Late Cornified Envelope 4A	199834	Precursors of the cornified envelope of the stratum corneum
LCE2A	REACTOME_FORMATION_OF_THE_CORNIFIED_ENVELOPE	Late Cornified Envelope 2A	353139	Precursors of the cornified envelope of the stratum corneum
LCE2C	REACTOME_FORMATION_OF_THE_CORNIFIED_ENVELOPE	Late Cornified Envelope 2C	353140	Precursors of the cornified envelope of the stratum
LCE2D	REACTOME_FORMATION_OF_THE_CORNIFIED_ENVELOPE	Late Cornified Envelope 2D	353141	Precursors of the cornified envelope of the stratum corneum
LCE3B	REACTOME_FORMATION_OF_THE_CORNIFIED_ENVELOPE	Late Cornified Envelope 3B	353143	A structural component of the cornified envelope of the stratum corneum involved in innate cutaneous host defense (Probable)
KRT12	REACTOME_FORMATION_OF_THE_CORNIFIED_ENVELOPE	Keratin 12	3859	Involved in corneal epithelium organization, integrity and corneal keratin expression
KRT77	REACTOME_FORMATION_OF_THE_CORNIFIED_ENVELOPE	Keratin 77	374454
KAZN	REACTOME_FORMATION_OF_THE_CORNIFIED_ENVELOPE	Kazrin, Periplakin Interacting Protein	23254	Component of the cornified envelope of keratinocytes
LCE1B	REACTOME_FORMATION_OF_THE_CORNIFIED_ENVELOPE	Late Cornified Envelope 1B	353132	Precursors of the cornified envelope of the stratum corneum
SPRR2B	REACTOME_FORMATION_OF_THE_CORNIFIED_ENVELOPE	Small Proline Rich Protein 2B	6701	Cross-linked envelope protein of keratinocytes
KRT39	REACTOME_FORMATION_OF_THE_CORNIFIED_ENVELOPE	Keratin 39	390792	May play a role in late hair differentiation
KRT35	REACTOME_FORMATION_OF_THE_CORNIFIED_ENVELOPE	Keratin 35	3886
LCE1C	REACTOME_FORMATION_OF_THE_CORNIFIED_ENVELOPE	Late Cornified Envelope 1C	353133	Precursors of the cornified envelope of the stratum corneum
LOR	REACTOME_FORMATION_OF_THE_CORNIFIED_ENVELOPE	Loricrin Cornified Envelope Precursor Protein	4014	Major keratinocyte cell envelope protein
LELP1	REACTOME_FORMATION_OF_THE_CORNIFIED_ENVELOPE	Late Cornified Envelope Like Proline Rich 1	149018
SPRR2E	REACTOME_FORMATION_OF_THE_CORNIFIED_ENVELOPE	Small Proline Rich Protein 2E	6704	Cross-linked envelope protein of keratinocytes
LIPN	REACTOME_FORMATION_OF_THE_CORNIFIED_ENVELOPE	Lipase Family Member N	643418	Plays a highly specific role in the last step of keratinocyte differentiation
LIPK	REACTOME_FORMATION_OF_THE_CORNIFIED_ENVELOPE	Lipase Family Member K	643414	Plays a highly specific role in the last step of keratinocyte differentiation
LIPJ	REACTOME_FORMATION_OF_THE_CORNIFIED_ENVELOPE	Lipase Family Member J	142910
KRT40	REACTOME_FORMATION_OF_THE_CORNIFIED_ENVELOPE	Keratin 40	125115	May play a role in late hair differentiation
KRT25	REACTOME_FORMATION_OF_THE_CORNIFIED_ENVELOPE	Keratin 25	147183	Essential for the proper assembly of type I and type II keratin protein complexes and formation of keratin intermediate filaments in the inner root sheath (irs) (By similarity)
SPINK9	REACTOME_FORMATION_OF_THE_CORNIFIED_ENVELOPE	Serine Peptidase Inhibitor Kazal Type 9	643394	Serine protease inhibitor which specifically inhibits KLK5
KRT6A	REACTOME_FORMATION_OF_THE_CORNIFIED_ENVELOPE	Keratin 6A	3853	Epidermis-specific type I keratin involved in wound healing
KRT81	REACTOME_FORMATION_OF_THE_CORNIFIED_ENVELOPE	Keratin 81	3887
RPTN	REACTOME_FORMATION_OF_THE_CORNIFIED_ENVELOPE	Repetin	126638	Involved in the cornified cell envelope formation
LCE6A	REACTOME_FORMATION_OF_THE_CORNIFIED_ENVELOPE	Late Cornified Envelope 6A	448835	Precursors of the cornified envelope of the stratum corneum
LCE1F	REACTOME_FORMATION_OF_THE_CORNIFIED_ENVELOPE	Late Cornified Envelope 1F	353137	Precursors of the cornified envelope of the stratum corneum
SPRR2A	REACTOME_FORMATION_OF_THE_CORNIFIED_ENVELOPE	Small Proline Rich Protein 2A	6700	Cross-linked envelope protein of keratinocytes
LCE3C	REACTOME_FORMATION_OF_THE_CORNIFIED_ENVELOPE	Late Cornified Envelope 3C	353144	A structural component of the cornified envelope of the stratum corneum involved in innate cutaneous host defense (Probable)
SPRR2F	REACTOME_FORMATION_OF_THE_CORNIFIED_ENVELOPE	Small Proline Rich Protein 2F	6705	Cross-linked envelope protein of keratinocytes
C1orf68	GO_CORNIFIED_ENVELOPE	Chromosome 1 Open Reading Frame 68	100129271
CDSN	GO_CORNIFIED_ENVELOPE	Corneodesmosin	1041	Important for the epidermal barrier integrity
PKP3	GO_CORNIFIED_ENVELOPE	Plakophilin 3	11187	May play a role in junctional plaques
RPTN	GO_CORNIFIED_ENVELOPE	Repetin	126638	Involved in the cornified cell envelope formation
CST6	GO_CORNIFIED_ENVELOPE	Cystatin E/M	1474	High affinity inhibitor for cathepsin L, cathepsin L2 (cathepsin V), and legumain (PubMed:30425301)
DSG4	GO_CORNIFIED_ENVELOPE	Desmoglein 4	147409	Component of intercellular desmosome junctions
CSTA	GO_CORNIFIED_ENVELOPE	Cystatin A	1475	This is an intracellular thiol proteinase inhibitor
LELP1	GO_CORNIFIED_ENVELOPE	Late Cornified Envelope Like Proline Rich 1	149018
SPRR4	GO_CORNIFIED_ENVELOPE	Small Proline Rich Protein 4	163778	Cross-linked envelope protein of keratinocytes
DSC1	GO_CORNIFIED_ENVELOPE	Desmocollin 1	1823	Component of intercellular desmosome junctions
DSC2	GO_CORNIFIED_ENVELOPE	Desmocollin 2	1824	Component of intercellular desmosome junctions
DSC3	GO_CORNIFIED_ENVELOPE	Desmocollin 3	1825	Component of intercellular desmosome junctions
DSG1	GO_CORNIFIED_ENVELOPE	Desmoglein 1	1828	Component of intercellular desmosome junctions
DSG2	GO_CORNIFIED_ENVELOPE	Desmoglein 2	1829	Component of intercellular desmosome junctions
DSG3	GO_CORNIFIED_ENVELOPE	Desmoglein 3	1830	Component of intercellular desmosome junctions
DSP	GO_CORNIFIED_ENVELOPE	Desmoplakin	1832	Major high molecular weight protein of desmosomes
LCE4A	GO_CORNIFIED_ENVELOPE	Late Cornified Envelope 4A	199834	Precursors of the cornified envelope of the stratum corneum
EVPL	GO_CORNIFIED_ENVELOPE	Envoplakin	2125	Component of the cornified envelope of keratinocytes
FLG	GO_CORNIFIED_ENVELOPE	Filaggrin	2312	Aggregates keratin intermediate filaments and promotes disulfide-bond formation among the intermediate filaments during terminal differentiation of mammalian epidermis
KAZN	GO_CORNIFIED_ENVELOPE	Kazrin, Periplakin Interacting Protein	23254	Component of the cornified envelope of keratinocytes
LCE5A	GO_CORNIFIED_ENVELOPE	Late Cornified Envelope 5A	254910	Precursors of the cornified envelope of the stratum corneum
LCE2B	GO_CORNIFIED_ENVELOPE	Late Cornified Envelope 2B	26239	Precursors of the cornified envelope of the stratum corneum
ANXA1	GO_CORNIFIED_ENVELOPE	Annexin A1	301	Plays important roles in the innate immune response as effector of glucocorticoid-mediated responses and regulator of the inflammatory process
LCE1A	GO_CORNIFIED_ENVELOPE	Late Cornified Envelope 1A	353131	Precursors of the cornified envelope of the stratum corneum
LCE1B	GO_CORNIFIED_ENVELOPE	Late Cornified Envelope 1B	353132	Precursors of the cornified envelope of the stratum corneum
LCE1C	GO_CORNIFIED_ENVELOPE	Late Cornified Envelope 1C	353133	Precursors of the cornified envelope of the stratum corneum
LCE1D	GO_CORNIFIED_ENVELOPE	Late Cornified Envelope 1D	353134	Precursors of the cornified envelope of the stratum corneum
LCE1E	GO_CORNIFIED_ENVELOPE	Late Cornified Envelope 1E	353135	Precursors of the cornified envelope of the stratum corneum
LCE1F	GO_CORNIFIED_ENVELOPE	Late Cornified Envelope 1F	353137	Precursors of the cornified envelope of the stratum corneum
LCE2A	GO_CORNIFIED_ENVELOPE	Late Cornified Envelope 2A	353139	Precursors of the cornified envelope of the stratum corneum
LCE2C	GO_CORNIFIED_ENVELOPE	Late Cornified Envelope 2C	353140	Precursors of the cornified envelope of the stratum
LCE2D	GO_CORNIFIED_ENVELOPE	Late Cornified Envelope 2D	353141	Precursors of the cornified envelope of the stratum corneum
LCE3A	GO_CORNIFIED_ENVELOPE	Late Cornified Envelope 3A	353142	A structural component of the cornified envelope of the stratum corneum involved in innate cutaneous host defense (Probable)
LCE3B	GO_CORNIFIED_ENVELOPE	Late Cornified Envelope 3B	353143	A structural component of the cornified envelope of the stratum corneum involved in innate cutaneous host defense (Probable)
LCE3C	GO_CORNIFIED_ENVELOPE	Late Cornified Envelope 3C	353144	A structural component of the cornified envelope of the stratum corneum involved in innate cutaneous host defense (Probable)
LCE3E	GO_CORNIFIED_ENVELOPE	Late Cornified Envelope 3E	353145	Precursors of the cornified envelope of the stratum corneum
IVL	GO_CORNIFIED_ENVELOPE	Involucrin	3713	Part of the insoluble cornified cell envelope (CE) of stratified squamous epithelia
JUP	GO_CORNIFIED_ENVELOPE	Junction Plakoglobin	3728	Common junctional plaque protein
KRT1	GO_CORNIFIED_ENVELOPE	Keratin 1	3848	May regulate the activity of kinases such as PKC and SRC via binding to integrin beta-1 (ITB1) and the receptor of activated protein C kinase 1 (RACK1)
KRT2	GO_CORNIFIED_ENVELOPE	Keratin 2	3849	Probably contributes to terminal cornification (PubMed:1380918)
KRT10	GO_CORNIFIED_ENVELOPE	Keratin 10	3858	Plays a role in the establishment of the epidermal barrier on plantar skin
HRNR	GO_CORNIFIED_ENVELOPE	Hornerin	388697	Component of the epidermal cornified cell envelopes
FLG2	GO_CORNIFIED_ENVELOPE	Filaggrin Family Member 2	388698	Essential for normal cell-cell adhesion in the cornified cell layers (PubMed:29758285)
LOR	GO_CORNIFIED_ENVELOPE	Loricrin Cornified Envelope Precursor Protein	4014	Major keratinocyte cell envelope protein
PI3	GO_CORNIFIED_ENVELOPE	Peptidase Inhibitor 3	5266	Neutrophil and pancreatic elastase-specific inhibitor of skin
PKP1	GO_CORNIFIED_ENVELOPE	Plakophilin 1	5317	Seems to play a role in junctional plaques
PKP2	GO_CORNIFIED_ENVELOPE	Plakophilin 2	5318	May play a role in junctional plaques
PPL	GO_CORNIFIED_ENVELOPE	Periplakin	5493	Component of the cornified envelope of keratinocytes
PRR9	GO_CORNIFIED_ENVELOPE	Proline Rich 9	574414
EVPLL	GO_CORNIFIED_ENVELOPE	Envoplakin Like	645027
SPRR1A	GO_CORNIFIED_ENVELOPE	Small Proline Rich Protein 1A	6698	Cross-linked envelope protein of keratinocytes
SPRR1B	GO_CORNIFIED_ENVELOPE	Small Proline Rich Protein 1B	6699	Cross-linked envelope protein of keratinocytes
SPRR2A	GO_CORNIFIED_ENVELOPE	Small Proline Rich Protein 2A	6700	Cross-linked envelope protein of keratinocytes
SPRR2B	GO_CORNIFIED_ENVELOPE	Small Proline Rich Protein 2B	6701	Cross-linked envelope protein of keratinocytes
SPRR2D	GO_CORNIFIED_ENVELOPE	Small Proline Rich Protein 2D	6703	Cross-linked envelope protein of keratinocytes
SPRR2E	GO_CORNIFIED_ENVELOPE	Small Proline Rich Protein 2E	6704	Cross-linked envelope protein of keratinocytes
SPRR2F	GO_CORNIFIED_ENVELOPE	Small Proline Rich Protein 2F	6705	Cross-linked envelope protein of keratinocytes
SPRR2G	GO_CORNIFIED_ENVELOPE	Small Proline Rich Protein 2G	6706	Cross-linked envelope protein of keratinocytes
SPRR3	GO_CORNIFIED_ENVELOPE	Small Proline Rich Protein 3	6707	Cross-linked envelope protein of keratinocytes
TGM1	GO_CORNIFIED_ENVELOPE	Transglutaminase 1	7051	Catalyzes the cross-linking of proteins and the conjugation of polyamines to proteins
TCHH	GO_CORNIFIED_ENVELOPE	Trichohyalin	7062	Intermediate filament-associated protein that associates in regular arrays with keratin intermediate filaments (KIF) of the inner root sheath cells of the hair follicle and the granular layer of the epidermis
CNFN	GO_CORNIFIED_ENVELOPE	Cornifelin	84518	Part of the insoluble cornified cell envelope (CE) of stratified squamous epithelia
LCE3D	GO_CORNIFIED_ENVELOPE	Late Cornified Envelope 3D	84648	Precursors of the cornified envelope of the stratum corneum
PKP4	GO_CORNIFIED_ENVELOPE	Plakophilin 4	8502	Plays a role as a regulator of Rho activity during cytokinesis
SCEL	GO_CORNIFIED_ENVELOPE	Sciellin	8796	May function in the assembly or regulation of proteins in the cornified envelope
TPSAB1	JAEGER_METASTASIS_DN	Tryptase Alpha/Beta 1	7177	Tryptase is the major neutral protease present in mast cells and is secreted upon the coupled activation-degranulation response of this cell type
S100A9	JAEGER_METASTASIS_DN	S100 Calcium Binding Protein A9	6280	S100A9 is a calcium- and zinc-binding protein which plays a prominent role in the regulation of inflammatory processes and immune response
EFS	JAEGER_METASTASIS_DN	Embryonal Fyn-Associated Substrate	10278	Docking protein which plays a central coordinating role for tyrosine-kinase-based signaling related to cell adhesion
IVL	JAEGER_METASTASIS_DN	Involucrin	3713	Part of the insoluble cornified cell envelope (CE) of stratified squamous epithelia
RORA	JAEGER_METASTASIS_DN	RAR Related Orphan Receptor A	6095	Nuclear receptor that binds DNA as a monomer to ROR response elements (RORE) containing a single core motif half-site 5'-AGGTCA-3' preceded by a short A-T-rich sequence
SDC1	JAEGER_METASTASIS_DN	Syndecan 1	6382	Cell surface proteoglycan that bears both heparan sulfate and chondroitin sulfate and that links the cytoskeleton to the interstitial matrix
EHF	JAEGER_METASTASIS_DN	ETS Homologous Factor	26298	Transcriptional activator that may play a role in regulating epithelial cell differentiation and proliferation
SLPI	JAEGER_METASTASIS_DN	Secretory Leukocyte Peptidase Inhibitor	6590	Acid-stable proteinase inhibitor with strong affinities for trypsin, chymotrypsin, elastase, and cathepsin G (PubMed:3533531, PubMed:3462719, PubMed:2039600, PubMed:2110563, PubMed:10702419, PubMed:24121345)
MAP7	JAEGER_METASTASIS_DN	Microtubule Associated Protein 7	9053	Microtubule-stabilizing protein that may play an important role during reorganization of microtubules during polarization and differentiation of epithelial cells
SLC1A4	JAEGER_METASTASIS_DN	Solute Carrier Family 1 Member 4	6509	Transporter for alanine, serine, cysteine, and threonine
CXCL14	JAEGER_METASTASIS_DN	C-X-C Motif Chemokine Ligand 14	9547	Potent chemoattractant for neutrophils, and weaker for dendritic cells
KRT33A	JAEGER_METASTASIS_DN	Keratin 33A	3883
MAST4	JAEGER_METASTASIS_DN	Microtubule Associated Serine/Threonine Kinase Family Member 4	375449	Reaction=ATP + L-seryl-[protein] = ADP + H(+) + O-phospho-L-seryl-[protein]; Xref=Rhea:RHEA:17989, Rhea:RHEA-COMP:9863, Rhea:RHEA-COMP:11604, ChEBI:CHEBI:15378, ChEBI:CHEBI:29999, ChEBI:CHEBI:30616, ChEBI:CHEBI:83421, ChEBI:CHEBI:456216; EC=2
DSG1	JAEGER_METASTASIS_DN	Desmoglein 1	1828	Component of intercellular desmosome junctions
KLK11	JAEGER_METASTASIS_DN	Kallikrein Related Peptidase 11	11012	Possible multifunctional protease
ASPA	JAEGER_METASTASIS_DN	Aspartoacylase	443	Catalyzes the deacetylation of N-acetylaspartic acid (NAA) to produce acetate and L-aspartate
KRT10	JAEGER_METASTASIS_DN	Keratin 10	3858	Plays a role in the establishment of the epidermal barrier on plantar skin
KLF4	JAEGER_METASTASIS_DN	Kruppel Like Factor 4	9314	Transcription factor; can act both as activator and as repressor
AHNAK	JAEGER_METASTASIS_DN	AHNAK Nucleoprotein	79026	May be required for neuronal cell differentiation
TP63	JAEGER_METASTASIS_DN	Tumor Protein P63	8626	Acts as a sequence specific DNA binding transcriptional activator or repressor
LAMB3	JAEGER_METASTASIS_DN	Laminin Subunit Beta 3	3914	Binding to cells via a high affinity receptor, laminin is thought to mediate the attachment, migration and organization of cells into tissues during embryonic development by interacting with other extracellular matrix components
ACKR4	JAEGER_METASTASIS_DN	Atypical Chemokine Receptor 4	51554	Atypical chemokine receptor that controls chemokine levels and localization via high-affinity chemokine binding that is uncoupled from classic ligand-driven signal transduction cascades, resulting instead in chemokine sequestration, degradation, or transcytosis
NLRX1	JAEGER_METASTASIS_DN	NLR Family Member X1	79671	Participates in antiviral signaling
SPRR1B	JAEGER_METASTASIS_DN	Small Proline Rich Protein 1B	6699	Cross-linked envelope protein of keratinocytes
NRCAM	JAEGER_METASTASIS_DN	Neuronal Cell Adhesion Molecule	4897	Cell adhesion protein that is required for normal responses to cell-cell contacts in brain and in the peripheral nervous system
FERMT1	JAEGER_METASTASIS_DN	FERM Domain Containing Kindlin 1	55612	Involved in cell adhesion
SLC2A1	JAEGER_METASTASIS_DN	Solute Carrier Family 2 Member 1	6513	Facilitative glucose transporter, which is responsible for constitutive or basal glucose uptake (PubMed:18245775, PubMed:19449892, PubMed:25982116, PubMed:27078104, PubMed:10227690)
S100P	JAEGER_METASTASIS_DN	S100 Calcium Binding Protein P	6286	May function as calcium sensor and contribute to cellular calcium signaling
BCL11A	JAEGER_METASTASIS_DN	BAF Chromatin Remodeling Complex Subunit BCL11A	53335	Transcription factor associated with the BAF SWI/SNF chromatin remodeling complex (By similarity)
CLCA2	JAEGER_METASTASIS_DN	Chloride Channel Accessory 2	9635	Plays a role in modulating chloride current across the plasma membrane in a calcium-dependent manner, and cell adhesion
NET1	JAEGER_METASTASIS_DN	Neuroepithelial Cell Transforming 1	10276	Acts as guanine nucleotide exchange factor (GEF) for RhoA GTPase
ABCC3	JAEGER_METASTASIS_DN	ATP Binding Cassette Subfamily C Member 3	8714	ATP-dependent transporter of the ATP-binding cassette (ABC) family that bind and hydrolyze ATP to enable active transport of various substrates including many drugs, toxicants and endogenous compound across cell membranes (PubMed:11581266, PubMed:15083066, PubMed:10359813)
CTXND1	JAEGER_METASTASIS_DN	Cortexin Domain Containing 1	100996492
TUFT1	JAEGER_METASTASIS_DN	Tuftelin 1	7286	Involved in the mineralization and structural organization of enamel
KRT6B	JAEGER_METASTASIS_DN	Keratin 6B	3854	keratin 6B,type II,upper outer hair root sheat,nail bed,palm and sole skin,suprabasal orogenital mucosal keratinocytes,dimerizing with KRT17
CDA	JAEGER_METASTASIS_DN	Cytidine Deaminase	978	This enzyme scavenges exogenous and endogenous cytidine and 2'-deoxycytidine for UMP synthesis
DUOX1	JAEGER_METASTASIS_DN	Dual Oxidase 1	53905	Generates hydrogen peroxide which is required for the activity of thyroid peroxidase/TPO and lactoperoxidase/LPO
ITM2A	JAEGER_METASTASIS_DN	Integral Membrane Protein 2A	9452	integral membrane protein,type 2,involved in osteo and chondrogenic differentiation,involved in transcriptional regulation of cartilage or bone specific gene
SRD5A1	JAEGER_METASTASIS_DN	Steroid 5 Alpha-Reductase 1	6715	Converts testosterone into 5-alpha-dihydrotestosterone and progesterone or corticosterone into their corresponding 5-alpha-3-oxosteroids
PKP3	JAEGER_METASTASIS_DN	Plakophilin 3	11187	May play a role in junctional plaques
ITGB4	JAEGER_METASTASIS_DN	Integrin Subunit Beta 4	3691	Integrin alpha-6/beta-4 is a receptor for laminin
ALDH2	JAEGER_METASTASIS_DN	Aldehyde Dehydrogenase 2 Family Member	217	Reaction=an aldehyde + H2O + NAD(+) = a carboxylate + 2 H(+) + NADH; Xref=Rhea:RHEA:16185, ChEBI:CHEBI:15377, ChEBI:CHEBI:15378, ChEBI:CHEBI:17478, ChEBI:CHEBI:29067, ChEBI:CHEBI:57540, ChEBI:CHEBI:57945; EC=1
CALML3	JAEGER_METASTASIS_DN	Calmodulin Like 3	810	May function as a specific light chain of unconventional myosin-10 (MYO10), also enhances MYO10 translation, possibly by acting as a chaperone for the emerging MYO10 heavy chain protein
PLP2	JAEGER_METASTASIS_DN	Proteolipid Protein 2	5355	May play a role in cell differentiation in the intestinal epithelium
LOR	JAEGER_METASTASIS_DN	Loricrin Cornified Envelope Precursor Protein	4014	Major keratinocyte cell envelope protein
AKR1C1	JAEGER_METASTASIS_DN	Aldo-Keto Reductase Family 1 Member C1	1645	Cytosolic aldo-keto reductase that catalyzes the NADH and NADPH-dependent reduction of ketosteroids to hydroxysteroids (PubMed:19218247)
SCNN1A	JAEGER_METASTASIS_DN	Sodium Channel Epithelial 1 Subunit Alpha	6337	Sodium permeable non-voltage-sensitive ion channel inhibited by the diuretic amiloride
DPP6	JAEGER_METASTASIS_DN	Dipeptidyl Peptidase Like 6	1804	Promotes cell surface expression of the potassium channel KCND2 (PubMed:15454437, PubMed:19441798)
AREG	JAEGER_METASTASIS_DN	Amphiregulin	374	Ligand of the EGF receptor/EGFR
ARHGEF4	JAEGER_METASTASIS_DN	Rho Guanine Nucleotide Exchange Factor 4	50649	Acts as guanine nucleotide exchange factor (GEF) for RHOA, RAC1 and CDC42 GTPases
THBD	JAEGER_METASTASIS_DN	Thrombomodulin	7056	Thrombomodulin is a specific endothelial cell receptor that forms a 1:1 stoichiometric complex with thrombin
DSC3	JAEGER_METASTASIS_DN	Desmocollin 3	1825	Component of intercellular desmosome junctions
PCSK2	JAEGER_METASTASIS_DN	Proprotein Convertase Subtilisin/Kexin Type 2	5126	Involved in the processing of hormone and other protein precursors at sites comprised of pairs of basic amino acid residues
SERPINB3	JAEGER_METASTASIS_DN	Serpin Family B Member 3	6317	May act as a papain-like cysteine protease inhibitor to modulate the host immune response against tumor cells
PTGS1	JAEGER_METASTASIS_DN	Prostaglandin-Endoperoxide Synthase 1	5742	Dual cyclooxygenase and peroxidase in the biosynthesis pathway of prostanoids, a class of C20 oxylipins mainly derived from arachidonate, with a particular role in the inflammatory response
HOPX	JAEGER_METASTASIS_DN	HOP Homeobox	84525	Atypical homeodomain protein which does not bind DNA and is required to modulate cardiac growth and development
GSTT1	JAEGER_METASTASIS_DN	Glutathione S-Transferase Theta 1	2952	Conjugation of reduced glutathione to a wide number of exogenous and endogenous hydrophobic electrophiles
KRT17	JAEGER_METASTASIS_DN	Keratin 17	3872	Type I keratin involved in the formation and maintenance of various skin appendages, specifically in determining shape and orientation of hair (By similarity)
LAD1	JAEGER_METASTASIS_DN	Ladinin 1	3898	Anchoring filament protein which is a component of the basement membrane zone
S100A7	JAEGER_METASTASIS_DN	S100 Calcium Binding Protein A7	6278	S100 calcium binding protein A7,epidermal diffentiation complex,acting as a potent and selective chemotactic inflammatory protein for CD4+ T lymphocytes,upregulated in psoriasis but not involved in psoriasis susceptibility
KLK7	JAEGER_METASTASIS_DN	Kallikrein Related Peptidase 7	5650	May catalyze the degradation of intercellular cohesive structures in the cornified layer of the skin in the continuous shedding of cells from the skin surface
CLTB	JAEGER_METASTASIS_DN	Clathrin Light Chain B	1212	Clathrin is the major protein of the polyhedral coat of coated pits and vesicles
KRT23	JAEGER_METASTASIS_DN	Keratin 23	25984
PLXNC1	JAEGER_METASTASIS_DN	Plexin C1	10154	Receptor for SEMA7A, for smallpox semaphorin A39R, vaccinia virus semaphorin A39R and for herpesvirus Sema protein
MYO6	JAEGER_METASTASIS_DN	Myosin VI	4646	Myosins are actin-based motor molecules with ATPase activity (By similarity)
GJA1	JAEGER_METASTASIS_DN	Gap Junction Protein Alpha 1	2697	Gap junction protein that acts as a regulator of bladder capacity
PRELP	JAEGER_METASTASIS_DN	Proline And Arginine Rich End Leucine Rich Repeat Protein	5549	May anchor basement membranes to the underlying connective tissue
PI3	JAEGER_METASTASIS_DN	Peptidase Inhibitor 3	5266	Neutrophil and pancreatic elastase-specific inhibitor of skin
LYPD3	JAEGER_METASTASIS_DN	LY6/PLAUR Domain Containing 3	27076	Supports cell migration
JAG1	JAEGER_METASTASIS_DN	Jagged Canonical Notch Ligand 1	182	Ligand for multiple Notch receptors and involved in the mediation of Notch signaling (PubMed:18660822, PubMed:20437614)
CA12	JAEGER_METASTASIS_DN	Carbonic Anhydrase 12	771	Reversible hydration of carbon dioxide
ETS2	JAEGER_METASTASIS_DN	ETS Proto-Oncogene 2, Transcription Factor	2114	Transcription factor activating transcription
ZNF750	JAEGER_METASTASIS_DN	Zinc Finger Protein 750	79755	Transcription factor involved in epidermis differentiation
EPHB6	JAEGER_METASTASIS_DN	EPH Receptor B6	2051	Kinase-defective receptor for members of the ephrin-B family
CYP26B1	JAEGER_METASTASIS_DN	Cytochrome P450 Family 26 Subfamily B Member 1	56603	Involved in the metabolism of retinoic acid (RA), rendering this classical morphogen inactive through oxidation (PubMed:10823918, PubMed:22020119)
TYRP1	JAEGER_METASTASIS_DN	Tyrosinase Related Protein 1	7306	Plays a role in melanin biosynthesis (PubMed:22556244, PubMed:16704458)
KCND3	JAEGER_METASTASIS_DN	Potassium Voltage-Gated Channel Subfamily D Member 3	3752	Pore-forming (alpha) subunit of voltage-gated rapidly inactivating A-type potassium channels
ALDH3B2	JAEGER_METASTASIS_DN	Aldehyde Dehydrogenase 3 Family Member B2	222	Oxidizes medium and long chain aldehydes into non-toxic fatty acids
EXPH5	JAEGER_METASTASIS_DN	Exophilin 5	23086	May act as Rab effector protein and play a role in vesicle trafficking
MMP28	JAEGER_METASTASIS_DN	Matrix Metallopeptidase 28	79148	Can degrade casein
DSG3	JAEGER_METASTASIS_DN	Desmoglein 3	1830	Component of intercellular desmosome junctions
COBL	JAEGER_METASTASIS_DN	Cordon-Bleu WH2 Repeat Protein	23242	Plays an important role in the reorganization of the actin cytoskeleton
CDS1	JAEGER_METASTASIS_DN	CDP-Diacylglycerol Synthase 1	1040	Catalyzes the conversion of phosphatidic acid (PA) to CDP-diacylglycerol (CDP-DAG), an essential intermediate in the synthesis of phosphatidylglycerol, cardiolipin and phosphatidylinositol (PubMed:9407135, PubMed:25375833)
SPRR1A	JAEGER_METASTASIS_DN	Small Proline Rich Protein 1A	6698	Cross-linked envelope protein of keratinocytes
ARAP2	JAEGER_METASTASIS_DN	ArfGAP With RhoGAP Domain, Ankyrin Repeat And PH Domain 2	116984	Phosphatidylinositol 3,4,5-trisphosphate-dependent GTPase-activating protein that modulates actin cytoskeleton remodeling by regulating ARF and RHO family members
FCGBP	JAEGER_METASTASIS_DN	Fc Fragment Of IgG Binding Protein	8857	May be involved in the maintenance of the mucosal structure as a gel-like component of the mucosa
F2RL1	JAEGER_METASTASIS_DN	F2R Like Trypsin Receptor 1	2150	Receptor for trypsin and trypsin-like enzymes coupled to G proteins (PubMed:28445455)
CHN2	JAEGER_METASTASIS_DN	Chimerin 2	1124	GTPase-activating protein for p21-rac
MPZL2	JAEGER_METASTASIS_DN	Myelin Protein Zero Like 2	10205	Mediates homophilic cell-cell adhesion
SFN	JAEGER_METASTASIS_DN	Stratifin	2810	Adapter protein implicated in the regulation of a large spectrum of both general and specialized signaling pathways
S100A14	JAEGER_METASTASIS_DN	S100 Calcium Binding Protein A14	57402	Modulates P53/TP53 protein levels, and thereby plays a role in the regulation of cell survival and apoptosis
FGFBP1	JAEGER_METASTASIS_DN	Fibroblast Growth Factor Binding Protein 1	9982	Acts as a carrier protein that release fibroblast-binding factors (FGFs) from the extracellular matrix (EM) storage and thus enhance the mitogenic activity of FGFs
EPPK1	JAEGER_METASTASIS_DN	Epiplakin 1	83481	Cytoskeletal linker protein that connects to intermediate filaments and controls their reorganization in response to stress (PubMed:15671067, PubMed:27206504, PubMed:23398049)
IMPA2	JAEGER_METASTASIS_DN	Inositol Monophosphatase 2	3613	Can use myo-inositol monophosphates, scylloinositol 1,4-diphosphate, glucose-1-phosphate, beta-glycerophosphate, and 2'-AMP as substrates
DUSP7	JAEGER_METASTASIS_DN	Dual Specificity Phosphatase 7	1849	Dual specificity protein phosphatase (PubMed:9788880)
HCAR3	JAEGER_METASTASIS_DN	Hydroxycarboxylic Acid Receptor 3	8843	Receptor for 3-OH-octanoid acid mediates a negative feedback regulation of adipocyte lipolysis to counteract prolipolytic influences under conditions of physiological or pathological increases in beta-oxidation rates
ZNF185	JAEGER_METASTASIS_DN	Zinc Finger Protein 185 With LIM Domain	7739	May be involved in the regulation of cellular proliferation and/or differentiation
IRX4	JAEGER_METASTASIS_DN	Iroquois Homeobox 4	50805	Likely to be an important mediator of ventricular differentiation during cardiac development
DSC1	JAEGER_METASTASIS_DN	Desmocollin 1	1823	Component of intercellular desmosome junctions
ELMO3	JAEGER_METASTASIS_DN	Engulfment And Cell Motility 3	79767	Involved in cytoskeletal rearrangements required for phagocytosis of apoptotic cells and cell motility
FHOD3	JAEGER_METASTASIS_DN	Formin Homology 2 Domain Containing 3	80206	Actin-organizing protein that may cause stress fiber formation together with cell elongation (By similarity)
KRT6A	JAEGER_METASTASIS_DN	Keratin 6A	3853	Epidermis-specific type I keratin involved in wound healing
MAF	JAEGER_METASTASIS_DN	MAF BZIP Transcription Factor	4094	Acts as a transcriptional activator or repressor
AQP3	JAEGER_METASTASIS_DN	Aquaporin 3 (Gill Blood Group)	360	Water channel required to promote glycerol permeability and water transport across cell membranes (PubMed:12239222, PubMed:30420639)
EGFR	JAEGER_METASTASIS_DN	Epidermal Growth Factor Receptor	1956	Receptor tyrosine kinase binding ligands of the EGF family and activating several signaling cascades to convert extracellular cues into appropriate cellular responses (PubMed:2790960, PubMed:10805725, PubMed:27153536)
SSH3	JAEGER_METASTASIS_DN	Slingshot Protein Phosphatase 3	54961	Protein phosphatase which may play a role in the regulation of actin filament dynamics
POU2F3	JAEGER_METASTASIS_DN	POU Class 2 Homeobox 3	25833	Transcription factor that binds to the octamer motif (5'-ATTTGCAT-3')
EPHX3	JAEGER_METASTASIS_DN	Epoxide Hydrolase 3	79852	Catalyzes the hydrolysis of epoxide-containing fatty acids
ANK3	JAEGER_METASTASIS_DN	Ankyrin 3	288	In skeletal muscle, required for costamere localization of DMD and betaDAG1 (By similarity)
ARHGAP32	JAEGER_METASTASIS_DN	Rho GTPase Activating Protein 32	9743	GTPase-activating protein (GAP) promoting GTP hydrolysis on RHOA, CDC42 and RAC1 small GTPases
FST	JAEGER_METASTASIS_DN	Follistatin	10468	Binds directly to activin and functions as an activin antagonist
NMU	JAEGER_METASTASIS_DN	Neuromedin U	10874	[Neuromedin-U-25]: Ligand for receptors NMUR1 and NMUR2 (By similarity)
ASS1	JAEGER_METASTASIS_DN	Argininosuccinate Synthase 1	445	One of the enzymes of the urea cycle, the metabolic pathway transforming neurotoxic amonia produced by protein catabolism into inocuous urea in the liver of ureotelic animals
ABLIM1	JAEGER_METASTASIS_DN	Actin Binding LIM Protein 1	3983	May act as scaffold protein (By similarity)
TUBA4A	JAEGER_METASTASIS_DN	Tubulin Alpha 4a	7277	Tubulin is the major constituent of microtubules
PALMD	JAEGER_METASTASIS_DN	Palmdelphin	54873
ENPP2	JAEGER_METASTASIS_DN	Ectonucleotide Pyrophosphatase/Phosphodiesterase 2	5168	Hydrolyzes lysophospholipids to produce the signaling molecule lysophosphatidic acid (LPA) in extracellular fluids (PubMed:15769751, PubMed:26371182, PubMed:27754931, PubMed:14500380, PubMed:12354767,)
FLG	JAEGER_METASTASIS_DN	Filaggrin	2312	Aggregates keratin intermediate filaments and promotes disulfide-bond formation among the intermediate filaments during terminal differentiation of mammalian epidermis
ABCA12	JAEGER_METASTASIS_DN	ATP Binding Cassette Subfamily A Member 12	26154	Probable transporter involved in lipid homeostasis
FXYD3	JAEGER_METASTASIS_DN	FXYD Domain Containing Ion Transport Regulator 3	5349	Associates with and regulates the activity of the sodium/potassium-transporting ATPase (NKA) which transports Na(+) out of the cell and K(+) into the cell (PubMed:17077088)
LGR5	JAEGER_METASTASIS_DN	Leucine Rich Repeat Containing G Protein-Coupled Receptor 5	8549	Receptor for R-spondins that potentiates the canonical Wnt signaling pathway and acts as a stem cell marker of the intestinal epithelium and the hair follicle
KLF5	JAEGER_METASTASIS_DN	Kruppel Like Factor 5	688	Transcription factor that binds to GC box promoter elements
GPX2	JAEGER_METASTASIS_DN	Glutathione Peroxidase 2	2877	Could play a major role in protecting mammals from the toxicity of ingested organic hydroperoxides
FGFR3	JAEGER_METASTASIS_DN	Fibroblast Growth Factor Receptor 3	2261	Tyrosine-protein kinase that acts as cell-surface receptor for fibroblast growth factors and plays an essential role in the regulation of cell proliferation, differentiation and apoptosis
TACSTD2	JAEGER_METASTASIS_DN	Tumor Associated Calcium Signal Transducer 2	4070	May function as a growth factor receptor
PRSS3	JAEGER_METASTASIS_DN	Serine Protease 3	5646	Digestive protease that cleaves proteins preferentially after an Arg residue and has proteolytic activity toward Kunitz-type trypsin inhibitors
PPL	JAEGER_METASTASIS_DN	Periplakin	5493	Component of the cornified envelope of keratinocytes
TRIM29	JAEGER_METASTASIS_DN	Tripartite Motif Containing 29	23650	Plays a crucial role in the regulation of macrophage activation in response to viral or bacterial infections within the respiratory tract
NEBL	JAEGER_METASTASIS_DN	Nebulette	10529	Binds to actin and plays an important role in the assembly of the Z-disk
ST14	JAEGER_METASTASIS_DN	ST14 Transmembrane Serine Protease Matriptase	6768	Degrades extracellular matrix
CDHR1	JAEGER_METASTASIS_DN	Cadherin Related Family Member 1	92211	Potential calcium-dependent cell-adhesion protein
FGFR2	JAEGER_METASTASIS_DN	Fibroblast Growth Factor Receptor 2	2263	Tyrosine-protein kinase that acts as cell-surface receptor for fibroblast growth factors and plays an essential role in the regulation of cell proliferation, differentiation, migration and apoptosis, and in the regulation of embryonic development
LSR	JAEGER_METASTASIS_DN	Lipolysis Stimulated Lipoprotein Receptor	51599	Probable role in the clearance of triglyceride-rich lipoprotein from blood
PAK6	JAEGER_METASTASIS_DN	P21 (RAC1) Activated Kinase 6	56924	Serine/threonine protein kinase that plays a role in the regulation of gene transcription
PDZK1IP1	JAEGER_METASTASIS_DN	PDZK1 Interacting Protein 1	10158	May play an important role in tumor biology
GABRE	JAEGER_METASTASIS_DN	Gamma-Aminobutyric Acid Type A Receptor Subunit Epsilon	2564	GABA, the major inhibitory neurotransmitter in the vertebrate brain, mediates neuronal inhibition by binding to the GABA/benzodiazepine receptor and opening an integral chloride channel
MST1R	JAEGER_METASTASIS_DN	Macrophage Stimulating 1 Receptor	4486	Receptor tyrosine kinase that transduces signals from the extracellular matrix into the cytoplasm by binding to MST1 ligand
BCL11B	JAEGER_METASTASIS_DN	BAF Chromatin Remodeling Complex Subunit BCL11B	64919	Key regulator of both differentiation and survival of T-lymphocytes during thymocyte development in mammals
CD24P2	JAEGER_METASTASIS_DN	CD24 Molecule Pseudogene 2	936
CD24	JAEGER_METASTASIS_DN	CD24 Molecule	100133941	May have a pivotal role in cell differentiation of different cell types
DSC2	JAEGER_METASTASIS_DN	Desmocollin 2	1824	Component of intercellular desmosome junctions
GATA3	JAEGER_METASTASIS_DN	GATA Binding Protein 3	2625	Transcriptional activator which binds to the enhancer of the T-cell receptor alpha and delta genes
DSP	JAEGER_METASTASIS_DN	Desmoplakin	1832	Major high molecular weight protein of desmosomes
KRT14	JAEGER_METASTASIS_DN	Keratin 14	3861	The nonhelical tail domain is involved in promoting KRT5-KRT14 filaments to self-organize into large bundles and enhances the mechanical properties involved in resilience of keratin intermediate filaments in vitro
JUP	JAEGER_METASTASIS_DN	Junction Plakoglobin	3728	Common junctional plaque protein
TMEM45A	JAEGER_METASTASIS_DN	Transmembrane Protein 45A	55076
CXADR	JAEGER_METASTASIS_DN	CXADR Ig-Like Cell Adhesion Molecule	1525	Component of the epithelial apical junction complex that may function as a homophilic cell adhesion molecule and is essential for tight junction integrity
IRF6	JAEGER_METASTASIS_DN	Interferon Regulatory Factor 6	3664	Probable DNA-binding transcriptional activator
KLK10	JAEGER_METASTASIS_DN	Kallikrein Related Peptidase 10	5655	Has a tumor-suppressor role for NES1 in breast and prostate cancer
FAT2	JAEGER_METASTASIS_DN	FAT Atypical Cadherin 2	2196	Involved in the regulation of cell migration (PubMed:18534823)
HAL	JAEGER_METASTASIS_DN	Histidine Ammonia-Lyase	3034	Reaction=L-histidine = NH4(+) + trans-urocanate; Xref=Rhea:RHEA:21232, ChEBI:CHEBI:17771, ChEBI:CHEBI:28938, ChEBI:CHEBI:57595; EC=4
CDH1	JAEGER_METASTASIS_DN	Cadherin 1	999	Cadherins are calcium-dependent cell adhesion proteins (PubMed:11976333)
CRYBG1	JAEGER_METASTASIS_DN	Crystallin Beta-Gamma Domain Containing 1	202	May function as suppressor of malignant melanoma
RAB25	JAEGER_METASTASIS_DN	RAB25, Member RAS Oncogene Family	57111	Involved in the regulation of cell survival
SERPINB13	JAEGER_METASTASIS_DN	Serpin Family B Member 13	5275	May play a role in the proliferation or differentiation of keratinocytes
KLK8	JAEGER_METASTASIS_DN	Kallikrein Related Peptidase 8	11202	Serine protease which is capable of degrading a number of proteins such as casein, fibrinogen, kininogen, fibronectin and collagen type IV
S100A2	JAEGER_METASTASIS_DN	S100 Calcium Binding Protein A2	6273	May function as calcium sensor and modulator, contributing to cellular calcium signaling
INAVA	JAEGER_METASTASIS_DN	Innate Immunity Activator	55765	Expressed in peripheral macrophages and intestinal myeloid-derived cells, is required for optimal PRR (pattern recognition receptor)-induced signaling, cytokine secretion, and bacterial clearance
SCUBE2	JAEGER_METASTASIS_DN	Signal Peptide, CUB Domain And EGF Like Domain Containing 2	57758	Lipid-binding protein required for SHH long-range signaling by binding to the dually lipid-modified SHH (ShhNp) and by promoting ShhNp mobilization, solubilization and release from the cell membrane (PubMed:22902404, PubMed:22677548)
MT1M	JAEGER_METASTASIS_DN	Metallothionein 1M	4499	Metallothioneins have a high content of cysteine residues that bind various heavy metals; these proteins are transcriptionally regulated by both heavy metals and glucocorticoids
PTPRZ1	JAEGER_METASTASIS_DN	Protein Tyrosine Phosphatase Receptor Type Z1	5803	Protein tyrosine phosphatase that negatively regulates oligodendrocyte precursor proliferation in the embryonic spinal cord
CRYBG2	JAEGER_METASTASIS_DN	Crystallin Beta-Gamma Domain Containing 2	55057
KRT31	JAEGER_METASTASIS_DN	Keratin 31	3881
MAPK13	JAEGER_METASTASIS_DN	Mitogen-Activated Protein Kinase 13	5603	Serine/threonine kinase which acts as an essential component of the MAP kinase signal transduction pathway
BICD2	JAEGER_METASTASIS_DN	BICD Cargo Adaptor 2	23299	Acts as an adapter protein linking the dynein motor complex to various cargos and converts dynein from a non-processive to a highly processive motor in the presence of dynactin
MCOLN3	JAEGER_METASTASIS_DN	Mucolipin TRP Cation Channel 3	55283	Nonselective ligand-gated cation channel probably playing a role in the regulation of membrane trafficking events
CWH43	JAEGER_METASTASIS_DN	Cell Wall Biogenesis 43 C-Terminal Homolog	80157	Involved in lipid remodeling during GPI-anchor maturation
ABHD2	JAEGER_METASTASIS_DN	Abhydrolase Domain Containing 2, Acylglycerol Lipase	11057	Progesterone-dependent acylglycerol lipase that catalyzes hydrolysis of endocannabinoid arachidonoylglycerol (AG) from cell membrane (PubMed:26989199)
GNA15	JAEGER_METASTASIS_DN	G Protein Subunit Alpha 15	2769	Guanine nucleotide-binding proteins (G proteins) are involved as modulators or transducers in various transmembrane signaling systems
IL1R2	JAEGER_METASTASIS_DN	Interleukin 1 Receptor Type 2	7850	Non-signaling receptor for IL1A, IL1B and IL1RN
TFAP2B	JAEGER_METASTASIS_DN	Transcription Factor AP-2 Beta	7021	Sequence-specific DNA-binding protein that interacts with inducible viral and cellular enhancer elements to regulate transcription of selected genes
NFIB	JAEGER_METASTASIS_DN	Nuclear Factor I B	4781	Transcriptional activator of GFAP, essential for proper brain development (PubMed:30388402)
DEFB1	JAEGER_METASTASIS_DN	Defensin Beta 1	1672	Has bactericidal activity
WNT5A	JAEGER_METASTASIS_DN	Wnt Family Member 5A	7474	Ligand for members of the frizzled family of seven transmembrane receptors
KRT19	JAEGER_METASTASIS_DN	Keratin 19	3880	Involved in the organization of myofibers
COL7A1	JAEGER_METASTASIS_DN	Collagen Type VII Alpha 1 Chain	1294	Stratified squamous epithelial basement membrane protein that forms anchoring fibrils which may contribute to epithelial basement membrane organization and adherence by interacting with extracellular matrix (ECM) proteins such as type IV collagen
COL17A1	JAEGER_METASTASIS_DN	Collagen Type XVII Alpha 1 Chain	1308	May play a role in the integrity of hemidesmosome and the attachment of basal keratinocytes to the underlying basement membrane
DGKA	JAEGER_METASTASIS_DN	Diacylglycerol Kinase Alpha	1606	Diacylglycerol kinase that converts diacylglycerol/DAG into phosphatidic acid/phosphatidate/PA and regulates the respective levels of these two bioactive lipids (PubMed:2175712, PubMed:15544348)
AP1G2	JAEGER_METASTASIS_DN	Adaptor Related Protein Complex 1 Subunit Gamma 2	8906	May function in protein sorting in late endosomes or multivesucular bodies (MVBs)
CCL27	JAEGER_METASTASIS_DN	C-C Motif Chemokine Ligand 27	10850	Chemotactic factor that attracts skin-associated memory T-lymphocytes
KRT1	JAEGER_METASTASIS_DN	Keratin 1	3848	May regulate the activity of kinases such as PKC and SRC via binding to integrin beta-1 (ITB1) and the receptor of activated protein C kinase 1 (RACK1)
AOPEP	JAEGER_METASTASIS_DN	Aminopeptidase O (Putative)	84909	Aminopeptidases catalyze the hydrolysis of amino acid residues from the N-terminus of peptide or protein substrates
CALML5	JAEGER_METASTASIS_DN	Calmodulin Like 5	51806	Binds calcium
COL4A6	JAEGER_METASTASIS_DN	Collagen Type IV Alpha 6 Chain	1288	Type IV collagen is the major structural component of glomerular basement membranes (GBM), forming a 'chicken-wire' meshwork together with laminins, proteoglycans and entactin/nidogen
PRDX2	JAEGER_METASTASIS_DN	Peroxiredoxin 2	7001	Thiol-specific peroxidase that catalyzes the reduction of hydrogen peroxide and organic hydroperoxides to water and alcohols, respectively
TFAP2C	JAEGER_METASTASIS_DN	Transcription Factor AP-2 Gamma	7022	Sequence-specific DNA-binding protein that interacts with inducible viral and cellular enhancer elements to regulate transcription of selected genes
CA2	JAEGER_METASTASIS_DN	Carbonic Anhydrase 2	760	Essential for bone resorption and osteoclast differentiation (By similarity)
BBOX1	JAEGER_METASTASIS_DN	Gamma-Butyrobetaine Hydroxylase 1	8424	Catalyzes the formation of L-carnitine from gamma-butyrobetaine
CKMT1B	JAEGER_METASTASIS_DN	Creatine Kinase, Mitochondrial 1B	1159	Reversibly catalyzes the transfer of phosphate between ATP and various phosphogens (e
CTNNBIP1	JAEGER_METASTASIS_DN	Catenin Beta Interacting Protein 1	56998	Prevents the interaction between CTNNB1 and TCF family members, and acts as negative regulator of the Wnt signaling pathway
NAP1L2	JAEGER_METASTASIS_DN	Nucleosome Assembly Protein 1 Like 2	4674	Acidic protein which may be involved in interactions with other proteins or DNA
DST	JAEGER_METASTASIS_DN	Dystonin	667	Cytoskeletal linker protein
PERP	JAEGER_METASTASIS_DN	P53 Apoptosis Effector Related To PMP22	64065	Component of intercellular desmosome junctions
PLPPR4	JAEGER_METASTASIS_DN	Phospholipid Phosphatase Related 4	9890	Hydrolyzes lysophosphatidic acid (LPA) and participates to the axonal outgrowth during development by attenuating phospholipid-induced axon collapse in neuron
FZD10	JAEGER_METASTASIS_DN	Frizzled Class Receptor 10	11211	Receptor for Wnt proteins
ANXA8	JAEGER_METASTASIS_DN	Annexin A8	653145	This protein is an anticoagulant protein that acts as an indirect inhibitor of the thromboplastin-specific complex, which is involved in the blood coagulation cascade
AKR1B10	JAEGER_METASTASIS_DN	Aldo-Keto Reductase Family 1 Member B10	57016	Catalyzes the NADPH-dependent reduction of a wide variety of carbonyl-containing compounds to their corresponding alcohols (PubMed:9565553, PubMed:18087047, PubMed:12732097, PubMed:19013440, PubMed:19563777)
QPCT	JAEGER_METASTASIS_DN	Glutaminyl-Peptide Cyclotransferase	25797	Responsible for the biosynthesis of pyroglutamyl peptides
GRHL2	JAEGER_METASTASIS_DN	Grainyhead Like Transcription Factor 2	79977	Transcription factor playing an important role in primary neurulation and in epithelial development (PubMed:29309642, PubMed:25152456)
STAP2	JAEGER_METASTASIS_DN	Signal Transducing Adaptor Family Member 2	55620	Substrate of protein kinase PTK6
EVPL	JAEGER_METASTASIS_DN	Envoplakin	2125	Component of the cornified envelope of keratinocytes
VSNL1	JAEGER_METASTASIS_DN	Visinin Like 1	7447	Regulates (in vitro) the inhibition of rhodopsin phosphorylation in a calcium-dependent manner
MATN2	JAEGER_METASTASIS_DN	Matrilin 2	4147	Involved in matrix assembly
CTNND1	JAEGER_METASTASIS_DN	Catenin Delta 1	1500	Key regulator of cell-cell adhesion that associates with and regulates the cell adhesion properties of both C-, E- and N-cadherins, being critical for their surface stability (PubMed:14610055, PubMed:20371349)
HLF	JAEGER_METASTASIS_DN	HLF Transcription Factor, PAR BZIP Family Member	3131	Accumulates according to a robust circadian rhythm
GPR87	JAEGER_METASTASIS_DN	G Protein-Coupled Receptor 87	53836	Receptor for lysophosphatidic acid (LPA)
ADCY2	JAEGER_METASTASIS_DN	Adenylate Cyclase 2	108	Catalyzes the formation of the signaling molecule cAMP in response to G-protein signaling (PubMed:15385642)
PKP1	JAEGER_METASTASIS_DN	Plakophilin 1	5317	Seems to play a role in junctional plaques
PRSS8	JAEGER_METASTASIS_DN	Serine Protease 8	5652	Possesses a trypsin-like cleavage specificity with a preference for poly-basic substrates
KRT5	JAEGER_METASTASIS_DN	Keratin 5	3852	keratin 5,type II,basal layer,dimerizing with KRT14
CD207	JAEGER_METASTASIS_DN	CD207 Molecule	50489	Calcium-dependent lectin displaying mannose-binding specificity
RAPGEFL1	JAEGER_METASTASIS_DN	Rap Guanine Nucleotide Exchange Factor Like 1	51195	Probable guanine nucleotide exchange factor (GEF)
LTB4R	JAEGER_METASTASIS_DN	Leukotriene B4 Receptor	1241	Receptor for extracellular ATP > UTP and ADP
KLRF1	JAEGER_METASTASIS_DN	Killer Cell Lectin Like Receptor F1	51348	Involved in the natural killer (NK)-mediated cytolysis of PHA-induced lymphoblasts
CHP2	JAEGER_METASTASIS_DN	Calcineurin Like EF-Hand Protein 2	63928	Functions as an integral cofactor in cell pH regulation by controlling plasma membrane-type Na(+)/H(+) exchange activity
KRT16	JAEGER_METASTASIS_DN	Keratin 16	3868	Epidermis-specific type I keratin that plays a key role in skin
SCGB2A2	JAEGER_METASTASIS_DN	Secretoglobin Family 2A Member 2	4250
NTRK2	JAEGER_METASTASIS_DN	Neurotrophic Receptor Tyrosine Kinase 2	4915	Receptor tyrosine kinase involved in the development and the maturation of the central and the peripheral nervous systems through regulation of neuron survival, proliferation, migration, differentiation, and synapse formation and plasticity (By similarity)
SOX15	JAEGER_METASTASIS_DN	SRY-Box Transcription Factor 15	6665	Transcription factor that binds to DNA at the 5'-AACAATG-3' consensus sequence (By similarity)
DNASE1L3	JAEGER_METASTASIS_DN	Deoxyribonuclease 1 Like 3	1776	Has DNA hydrolytic activity
KRT15	JAEGER_METASTASIS_DN	Keratin 15	3866	keratin 15,type I,basal layer
ZBED2	JAEGER_METASTASIS_DN	Zinc Finger BED-Type Containing 2	79413	Transcriptional regulator which has intrinsic repressor activity and which competes with the transcriptional activator IRF1 for binding to the 5'-[CA]GAA[AC]C[CT]-3' consensus sequence in gene promoters (PubMed:32385160)
MAL	JAEGER_METASTASIS_DN	Mal, T Cell Differentiation Protein	4118	Could be an important component in vesicular trafficking cycling between the Golgi complex and the apical plasma membrane
TPD52L1	JAEGER_METASTASIS_DN	TPD52 Like 1	7164	tumor protein D52-like 1,breast carcinoma associated (hD53)
PTCH1	JAEGER_METASTASIS_DN	Patched 1	5727	Acts as a receptor for sonic hedgehog (SHH), indian hedgehog (IHH) and desert hedgehog (DHH)
CST6	JAEGER_METASTASIS_DN	Cystatin E/M	1474	High affinity inhibitor for cathepsin L, cathepsin L2 (cathepsin V), and legumain (PubMed:30425301)
FCER1A	JAEGER_METASTASIS_DN	Fc Fragment Of IgE Receptor Ia	2205	Binds to the Fc region of immunoglobulins epsilon
PYCARD	JAEGER_METASTASIS_DN	PYD And CARD Domain Containing	29108	Functions as key mediator in apoptosis and inflammation
BMP7	JAEGER_METASTASIS_DN	Bone Morphogenetic Protein 7	655	Induces cartilage and bone formation
SPINK5	JAEGER_METASTASIS_DN	Serine Peptidase Inhibitor Kazal Type 5	11005	Serine protease inhibitor, probably important for the anti-inflammatory and/or antimicrobial protection of mucous epithelia
DIO2	JAEGER_METASTASIS_DN	Iodothyronine Deiodinase 2	1734	Responsible for the deiodination of T4 (3,5,3',5'-tetraiodothyronine) into T3 (3,5,3'-triiodothyronine)
PER2	JAEGER_METASTASIS_DN	Period Circadian Regulator 2	8864	Transcriptional repressor which forms a core component of the circadian clock
TM4SF1	JAEGER_METASTASIS_DN	Transmembrane 4 L Six Family Member 1	4071	transmembrane 4 superfamily member 1,membrane component chromosome 3,cell surface marker 1
BTG1	JAEGER_METASTASIS_DN	BTG Anti-Proliferation Factor 1	694	Anti-proliferative protein
SPINT2	JAEGER_METASTASIS_DN	Serine Peptidase Inhibitor, Kunitz Type 2	10653	Inhibitor of HGF activator
CPA3	JAEGER_METASTASIS_DN	Carboxypeptidase A3	1359	Reaction=Release of a C-terminal amino acid, but little or no action with -Asp, -Glu, -Arg, -Lys or -Pro
CFH	JAEGER_METASTASIS_DN	Complement Factor H	3075	Glycoprotein that plays an essential role in maintaining a well-balanced immune response by modulating complement activation
ITPR3	JAEGER_METASTASIS_DN	Inositol 1,4,5-Trisphosphate Receptor Type 3	3710	Receptor for inositol 1,4,5-trisphosphate, a second messenger that mediates the release of intracellular calcium
KIT	JAEGER_METASTASIS_DN	KIT Proto-Oncogene, Receptor Tyrosine Kinase	3815	Tyrosine-protein kinase that acts as cell-surface receptor for the cytokine KITLG/SCF and plays an essential role in the regulation of cell survival and proliferation, hematopoiesis, stem cell maintenance, gametogenesis, mast cell development, migration and function, and in melanogenesis
TXNIP	JAEGER_METASTASIS_DN	Thioredoxin Interacting Protein	10628	May act as an oxidative stress mediator by inhibiting thioredoxin activity or by limiting its bioavailability
CLIC3	JAEGER_METASTASIS_DN	Chloride Intracellular Channel 3	9022	Can insert into membranes and form chloride ion channels
S100A8	JAEGER_METASTASIS_DN	S100 Calcium Binding Protein A8	6279	S100A8 is a calcium- and zinc-binding protein which plays a prominent role in the regulation of inflammatory processes and immune response
SERPINB4	JAEGER_METASTASIS_DN	Serpin Family B Member 4	6318	May act as a protease inhibitor to modulate the host immune response against tumor cells
LGALS7	JAEGER_METASTASIS_DN	Galectin 7	3963	Could be involved in cell-cell and/or cell-matrix interactions necessary for normal growth control
SOWAHC	JAEGER_METASTASIS_DN	Sosondowah Ankyrin Repeat Domain Family Member C	65124
ECHDC2	JAEGER_METASTASIS_DN	Enoyl-CoA Hydratase Domain Containing 2	55268
LTF	JAEGER_METASTASIS_DN	Lactotransferrin	4057	Transferrins are iron binding transport proteins which can bind two Fe(3+) ions in association with the binding of an anion, usually bicarbonate
CDH3	JAEGER_METASTASIS_DN	Cadherin 3	1001	Cadherins are calcium-dependent cell adhesion proteins
ESRP2	JAEGER_METASTASIS_DN	Epithelial Splicing Regulatory Protein 2	80004	mRNA splicing factor that regulates the formation of epithelial cell-specific isoforms
LY6D	JAEGER_METASTASIS_DN	Lymphocyte Antigen 6 Family Member D	8581	May act as a specification marker at earliest stage specification of lymphocytes between B- and T-cell development
GJB3	JAEGER_METASTASIS_DN	Gap Junction Protein Beta 3	2707	One gap junction consists of a cluster of closely packed pairs of transmembrane channels, the connexons, through which materials of low MW diffuse from one cell to a neighboring cell
CTSG	JAEGER_METASTASIS_DN	Cathepsin G	1511	Serine protease with trypsin- and chymotrypsin-like specificity
SCEL	JAEGER_METASTASIS_DN	Sciellin	8796	May function in the assembly or regulation of proteins in the cornified envelope
TP53AIP1	JAEGER_METASTASIS_DN	Tumor Protein P53 Regulated Apoptosis Inducing Protein 1	63970	May play an important role in mediating p53/TP53-dependent apoptosis
CSTA	JAEGER_METASTASIS_DN	Cystatin A	1475	This is an intracellular thiol proteinase inhibitor
LAMA3	JAEGER_METASTASIS_DN	Laminin Subunit Alpha 3	3909	Binding to cells via a high affinity receptor, laminin is thought to mediate the attachment, migration and organization of cells into tissues during embryonic development by interacting with other extracellular matrix components
LAMC2	JAEGER_METASTASIS_DN	Laminin Subunit Gamma 2	3918	Binding to cells via a high affinity receptor, laminin is thought to mediate the attachment, migration and organization of cells into tissues during embryonic development by interacting with other extracellular matrix components
C1orf116	JAEGER_METASTASIS_DN	Chromosome 1 Open Reading Frame 116	79098	Putative androgen-specific receptor
HPSE	Genes Associated with Cancer Metastasis by 30 or More Pubmed Abstracts	Heparanase	10855	Endoglycosidase that cleaves heparan sulfate proteoglycans (HSPGs) into heparan sulfate side chains and core proteoglycans
CTNNB1	Genes Associated with Cancer Metastasis by 31 or More Pubmed Abstracts	Catenin Beta 1	1499	Key downstream component of the canonical Wnt signaling pathway (PubMed:17524503, PubMed:18077326, PubMed:18086858, PubMed:18957423, PubMed:21262353, PubMed:22155184, PubMed:22647378, PubMed:22699938)
EGFR	Genes Associated with Cancer Metastasis by 32 or More Pubmed Abstracts	Epidermal Growth Factor Receptor	1956	Receptor tyrosine kinase binding ligands of the EGF family and activating several signaling cascades to convert extracellular cues into appropriate cellular responses (PubMed:2790960, PubMed:10805725, PubMed:27153536)
ERBB2	Genes Associated with Cancer Metastasis by 33 or More Pubmed Abstracts	Erb-B2 Receptor Tyrosine Kinase 2	2064	Protein tyrosine kinase that is part of several cell surface receptor complexes, but that apparently needs a coreceptor for ligand binding
BRMS1	Genes Associated with Cancer Metastasis by 34 or More Pubmed Abstracts	BRMS1 Transcriptional Repressor And Anoikis Regulator	25855	Transcriptional repressor
HIF1A	Genes Associated with Cancer Metastasis by 35 or More Pubmed Abstracts	Hypoxia Inducible Factor 1 Subunit Alpha	3091	Functions as a master transcriptional regulator of the adaptive response to hypoxia
BIRC5	Genes Associated with Cancer Metastasis by 36 or More Pubmed Abstracts	Baculoviral IAP Repeat Containing 5	332	Multitasking protein that has dual roles in promoting cell proliferation and preventing apoptosis (PubMed:9859993, PubMed:21364656, PubMed:20627126, PubMed:25778398, PubMed:28218735)
ITGB1	Genes Associated with Cancer Metastasis by 37 or More Pubmed Abstracts	Integrin Subunit Beta 1	3688	Integrins alpha-1/beta-1, alpha-2/beta-1, alpha-10/beta-1 and alpha-11/beta-1 are receptors for collagen
CD82	Genes Associated with Cancer Metastasis by 38 or More Pubmed Abstracts	CD82 Molecule	3732	Associates with CD4 or CD8 and delivers costimulatory signals for the TCR/CD3 pathway
KRAS	Genes Associated with Cancer Metastasis by 39 or More Pubmed Abstracts	KRAS Proto-Oncogene, GTPase	3845	Ras proteins bind GDP/GTP and possess intrinsic GTPase activity (PubMed:20949621)
MET	Genes Associated with Cancer Metastasis by 40 or More Pubmed Abstracts	MET Proto-Oncogene, Receptor Tyrosine Kinase	4233	Receptor tyrosine kinase that transduces signals from the extracellular matrix into the cytoplasm by binding to hepatocyte growth factor/HGF ligand
MMP2	Genes Associated with Cancer Metastasis by 41 or More Pubmed Abstracts	Matrix Metallopeptidase 2	4313	Ubiquitinous metalloproteinase that is involved in diverse functions such as remodeling of the vasculature, angiogenesis, tissue repair, tumor invasion, inflammation, and atherosclerotic plaque rupture
MMP9	Genes Associated with Cancer Metastasis by 42 or More Pubmed Abstracts	Matrix Metallopeptidase 9	4318	May play an essential role in local proteolysis of the extracellular matrix and in leukocyte migration
NME1	Genes Associated with Cancer Metastasis by 43 or More Pubmed Abstracts	NME/NM23 Nucleoside Diphosphate Kinase 1	4830	Major role in the synthesis of nucleoside triphosphates other than ATP
PEBP1	Genes Associated with Cancer Metastasis by 44 or More Pubmed Abstracts	Phosphatidylethanolamine Binding Protein 1	5037	Binds ATP, opioids and phosphatidylethanolamine
TMEM140	Genes Associated with Cancer Metastasis by 45 or More Pubmed Abstracts	Transmembrane Protein 140	55281
PTEN	Genes Associated with Cancer Metastasis by 46 or More Pubmed Abstracts	Phosphatase And Tensin Homolog	5728	Tumor suppressor
PTGS2	Genes Associated with Cancer Metastasis by 47 or More Pubmed Abstracts	Prostaglandin-Endoperoxide Synthase 2	5743	Dual cyclooxygenase and peroxidase in the biosynthesis pathway of prostanoids, a class of C20 oxylipins mainly derived from arachidonate, with a particular role in the inflammatory response (PubMed:7947975, PubMed:7592599, PubMed:9261177, PubMed:16373578, PubMed:22942274, PubMed:26859324, PubMed:27226593, PubMed:11939906, PubMed:19540099)
S100A4	Genes Associated with Cancer Metastasis by 48 or More Pubmed Abstracts	S100 Calcium Binding Protein A4	6275	S100 calcium binding protein A4,murine placental homolog,epidermal differentiation complex,possessing metastasis-inducing capabilities,involved in the regulation of cell cycle progression,modulating intercellular adhesion,and invasive and metastatic properties of cancer cells
CXCL12	Genes Associated with Cancer Metastasis by 49 or More Pubmed Abstracts	C-X-C Motif Chemokine Ligand 12	6387	Chemoattractant active on T-lymphocytes and monocytes but not neutrophils
SPP1	Genes Associated with Cancer Metastasis by 50 or More Pubmed Abstracts	Secreted Phosphoprotein 1	6696	Binds tightly to hydroxyapatite
BRAF	Genes Associated with Cancer Metastasis by 51 or More Pubmed Abstracts	B-Raf Proto-Oncogene, Serine/Threonine Kinase	673	Protein kinase involved in the transduction of mitogenic signals from the cell membrane to the nucleus (Probable)
STAT3	Genes Associated with Cancer Metastasis by 52 or More Pubmed Abstracts	Signal Transducer And Activator Of Transcription 3	6774	Signal transducer and transcription activator that mediates cellular responses to interleukins, KITLG/SCF, LEP and other growth factors (PubMed:10688651, PubMed:12359225, PubMed:12873986, PubMed:15194700, PubMed:17344214, PubMed:18242580, PubMed:23084476)
TGFB1	Genes Associated with Cancer Metastasis by 53 or More Pubmed Abstracts	Transforming Growth Factor Beta 1	7040	Transforming growth factor beta-1 proprotein: Precursor of the Latency-associated peptide (LAP) and Transforming growth factor beta-1 (TGF-beta-1) chains, which constitute the regulatory and active subunit of TGF-beta-1, respectively
TP53	Genes Associated with Cancer Metastasis by 54 or More Pubmed Abstracts	Tumor Protein P53	7157	Acts as a tumor suppressor in many tumor types; induces growth arrest or apoptosis depending on the physiological circumstances and cell type
TWIST1	Genes Associated with Cancer Metastasis by 55 or More Pubmed Abstracts	Twist Family BHLH Transcription Factor 1	7291	Acts as a transcriptional regulator
VEGFA	Genes Associated with Cancer Metastasis by 56 or More Pubmed Abstracts	Vascular Endothelial Growth Factor A	7422	Growth factor active in angiogenesis, vasculogenesis and endothelial cell growth
VEGFC	Genes Associated with Cancer Metastasis by 57 or More Pubmed Abstracts	Vascular Endothelial Growth Factor C	7424	Growth factor active in angiogenesis, and endothelial cell growth, stimulating their proliferation and migration and also has effects on the permeability of blood vessels
EZR	Genes Associated with Cancer Metastasis by 58 or More Pubmed Abstracts	Ezrin	7430	Probably involved in connections of major cytoskeletal structures to the plasma membrane
CXCR4	Genes Associated with Cancer Metastasis by 59 or More Pubmed Abstracts	C-X-C Motif Chemokine Receptor 4	7852	Receptor for the C-X-C chemokine CXCL12/SDF-1 that transduces a signal by increasing intracellular calcium ion levels and enhancing MAPK1/MAPK3 activation (PubMed:10452968, PubMed:28978524, PubMed:18799424, PubMed:24912431)
CD44	Genes Associated with Cancer Metastasis by 60 or More Pubmed Abstracts	CD44 Molecule (Indian Blood Group)	960	Cell-surface receptor that plays a role in cell-cell interactions, cell adhesion and migration, helping them to sense and respond to changes in the tissue microenvironment (PubMed:16541107, PubMed:19703720, PubMed:22726066)
CDH1	Genes Associated with Cancer Metastasis by 61 or More Pubmed Abstracts	Cadherin 1	999	Cadherins are calcium-dependent cell adhesion proteins (PubMed:11976333)
AFDN	PID_NECTIN_PATHWAY	Afadin, Adherens Junction Formation Factor	4301	Belongs to an adhesion system, probably together with the E-cadherin-catenin system, which plays a role in the organization of homotypic, interneuronal and heterotypic cell-cell adherens junctions (AJs) (By similarity)
PTPRM	PID_NECTIN_PATHWAY	Protein Tyrosine Phosphatase Receptor Type M	5797	Involved in cell-cell adhesion through homophilic interactions
RAC1	PID_NECTIN_PATHWAY	Rac Family Small GTPase 1	5879	Plasma membrane-associated small GTPase which cycles between active GTP-bound and inactive GDP-bound states
CTNNA1	PID_NECTIN_PATHWAY	Catenin Alpha 1	1495	Associates with the cytoplasmic domain of a variety of cadherins
ITGAV	PID_NECTIN_PATHWAY	Integrin Subunit Alpha V	3685	The alpha-V (ITGAV) integrins are receptors for vitronectin, cytotactin, fibronectin, fibrinogen, laminin, matrix metalloproteinase-2, osteopontin, osteomodulin, prothrombin, thrombospondin and vWF
CLDN1	PID_NECTIN_PATHWAY	Claudin 1	9076	Claudins function as major constituents of the tight junction complexes that regulate the permeability of epithelia
TLN1	PID_NECTIN_PATHWAY	Talin 1	7094	Probably involved in connections of major cytoskeletal structures to the plasma membrane
RAP1A	PID_NECTIN_PATHWAY	RAP1A, Member Of RAS Oncogene Family	5906	Induces morphological reversion of a cell line transformed by a Ras oncogene
RAP1B	PID_NECTIN_PATHWAY	RAP1B, Member Of RAS Oncogene Family	5908	GTP-binding protein that possesses intrinsic GTPase activity
RAPGEF1	PID_NECTIN_PATHWAY	Rap Guanine Nucleotide Exchange Factor 1	2889	Guanine nucleotide-releasing protein that binds to SH3 domain of CRK and GRB2/ASH
PDGFB	PID_NECTIN_PATHWAY	Platelet Derived Growth Factor Subunit B	5155	Growth factor that plays an essential role in the regulation of embryonic development, cell proliferation, cell migration, survival and chemotaxis
NECTIN1	PID_NECTIN_PATHWAY	Nectin Cell Adhesion Molecule 1	5818	Promotes cell-cell contacts by forming homophilic or heterophilic trans-dimers
F11R	PID_NECTIN_PATHWAY	F11 Receptor	50848	Seems to play a role in epithelial tight junction formation
PIP5K1C	PID_NECTIN_PATHWAY	Phosphatidylinositol-4-Phosphate 5-Kinase Type 1 Gamma	23396	Catalyzes the phosphorylation of phosphatidylinositol 4-phosphate (PtdIns(4)P/PI4P) to form phosphatidylinositol 4,5-bisphosphate (PtdIns(4,5)P2/PIP2), a lipid second messenger that regulates several cellular processes such as signal transduction, vesicle trafficking, actin cytoskeleton dynamics, cell adhesion, and cell motility (PubMed:12422219, PubMed:22942276)
VAV2	PID_NECTIN_PATHWAY	Vav Guanine Nucleotide Exchange Factor 2	7410	Guanine nucleotide exchange factor for the Rho family of Ras-related GTPases
PVR	PID_NECTIN_PATHWAY	PVR Cell Adhesion Molecule	5817	Mediates NK cell adhesion and triggers NK cell effector functions
CDH1	PID_NECTIN_PATHWAY	Cadherin 1	999	Cadherins are calcium-dependent cell adhesion proteins (PubMed:11976333)
PTK2	PID_NECTIN_PATHWAY	Protein Tyrosine Kinase 2	5747	Non-receptor protein-tyrosine kinase that plays an essential role in regulating cell migration, adhesion, spreading, reorganization of the actin cytoskeleton, formation and disassembly of focal adhesions and cell protrusions, cell cycle progression, cell proliferation and apoptosis
CTNNB1	PID_NECTIN_PATHWAY	Catenin Beta 1	1499	Key downstream component of the canonical Wnt signaling pathway (PubMed:17524503, PubMed:18077326, PubMed:18086858, PubMed:18957423, PubMed:21262353, PubMed:22155184, PubMed:22647378, PubMed:22699938)
PDGFRB	PID_NECTIN_PATHWAY	Platelet Derived Growth Factor Receptor Beta	5159	Tyrosine-protein kinase that acts as cell-surface receptor for homodimeric PDGFB and PDGFD and for heterodimers formed by PDGFA and PDGFB, and plays an essential role in the regulation of embryonic development, cell proliferation, survival, differentiation, chemotaxis and migration
ITGB3	PID_NECTIN_PATHWAY	Integrin Subunit Beta 3	3690	Integrin alpha-V/beta-3 (ITGAV:ITGB3) is a receptor for cytotactin, fibronectin, laminin, matrix metalloproteinase-2, osteopontin, osteomodulin, prothrombin, thrombospondin, vitronectin and von Willebrand factor
FARP2	PID_NECTIN_PATHWAY	FERM, ARH/RhoGEF And Pleckstrin Domain Protein 2	9855	Functions as guanine nucleotide exchange factor that activates RAC1
NECTIN2	PID_NECTIN_PATHWAY	Nectin Cell Adhesion Molecule 2	5819	Modulator of T-cell signaling
NECTIN3	PID_NECTIN_PATHWAY	Nectin Cell Adhesion Molecule 3	25945	Plays a role in cell-cell adhesion through heterophilic trans-interactions with nectin-like proteins or nectins, such as trans-interaction with NECTIN2 at Sertoli-spermatid junctions
PIK3R1	PID_NECTIN_PATHWAY	Phosphoinositide-3-Kinase Regulatory Subunit 1	5295	Binds to activated (phosphorylated) protein-Tyr kinases, through its SH2 domain, and acts as an adapter, mediating the association of the p110 catalytic unit to the plasma membrane
SRC	PID_NECTIN_PATHWAY	SRC Proto-Oncogene, Non-Receptor Tyrosine Kinase	6714	Non-receptor protein tyrosine kinase which is activated following engagement of many different classes of cellular receptors including immune response receptors, integrins and other adhesion receptors, receptor protein tyrosine kinases, G protein-coupled receptors as well as cytokine receptors
CDC42	PID_NECTIN_PATHWAY	Cell Division Cycle 42	998	Plasma membrane-associated small GTPase which cycles between an active GTP-bound and an inactive GDP-bound state
PIK3CA	PID_NECTIN_PATHWAY	Phosphatidylinositol-4,5-Bisphosphate 3-Kinase Catalytic Subunit Alpha	5290	Phosphoinositide-3-kinase (PI3K) phosphorylates phosphatidylinositol (PI) and its phosphorylated derivatives at position 3 of the inositol ring to produce 3-phosphoinositides (PubMed:15135396, PubMed:23936502, PubMed:28676499)
CRK	PID_NECTIN_PATHWAY	CRK Proto-Oncogene, Adaptor Protein	1398	Involved in cell branching and adhesion mediated by BCAR1-CRK-RAPGEF1 signaling and activation of RAP1
IQGAP1	PID_NECTIN_PATHWAY	IQ Motif Containing GTPase Activating Protein 1	8826	Plays a crucial role in regulating the dynamics and assembly of the actin cytoskeleton
LAMA5	PID_A6B1_A6B4_INTEGRIN_PATHWAY	Laminin Subunit Alpha 5	3911	Binding to cells via a high affinity receptor, laminin is thought to mediate the attachment, migration and organization of cells into tissues during embryonic development by interacting with other extracellular matrix components
RXRA	PID_A6B1_A6B5_INTEGRIN_PATHWAY	Retinoid X Receptor Alpha	6256	Receptor for retinoic acid that acts as a transcription factor (PubMed:11162439, PubMed:11915042)
ERBB2	PID_A6B1_A6B6_INTEGRIN_PATHWAY	Erb-B2 Receptor Tyrosine Kinase 2	2064	Protein tyrosine kinase that is part of several cell surface receptor complexes, but that apparently needs a coreceptor for ligand binding
ERBB3	PID_A6B1_A6B7_INTEGRIN_PATHWAY	Erb-B2 Receptor Tyrosine Kinase 3	2065	Tyrosine-protein kinase that plays an essential role as cell surface receptor for neuregulins
YWHAZ	PID_A6B1_A6B8_INTEGRIN_PATHWAY	Tyrosine 3-Monooxygenase/Tryptophan 5-Monooxygenase Activation Protein Zeta	7534	Adapter protein implicated in the regulation of a large spectrum of both general and specialized signaling pathways
CDH1	PID_A6B1_A6B9_INTEGRIN_PATHWAY	Cadherin 1	999	Cadherins are calcium-dependent cell adhesion proteins (PubMed:11976333)
PRKCA	PID_A6B1_A6B10_INTEGRIN_PATHWAY	Protein Kinase C Alpha	5578	Calcium-activated, phospholipid- and diacylglycerol (DAG)-dependent serine/threonine-protein kinase that is involved in positive and negative regulation of cell proliferation, apoptosis, differentiation, migration and adhesion, tumorigenesis, cardiac hypertrophy, angiogenesis, platelet function and inflammation, by directly phosphorylating targets such as RAF1, BCL2, CSPG4, TNNT2/CTNT, or activat…
MET	PID_A6B1_A6B11_INTEGRIN_PATHWAY	MET Proto-Oncogene, Receptor Tyrosine Kinase	4233	Receptor tyrosine kinase that transduces signals from the extracellular matrix into the cytoplasm by binding to hepatocyte growth factor/HGF ligand
LAMA2	PID_A6B1_A6B12_INTEGRIN_PATHWAY	Laminin Subunit Alpha 2	3908	Binding to cells via a high affinity receptor, laminin is thought to mediate the attachment, migration and organization of cells into tissues during embryonic development by interacting with other extracellular matrix components
LAMB1	PID_A6B1_A6B13_INTEGRIN_PATHWAY	Laminin Subunit Beta 1	3912	Binding to cells via a high affinity receptor, laminin is thought to mediate the attachment, migration and organization of cells into tissues during embryonic development by interacting with other extracellular matrix components
LAMB3	PID_A6B1_A6B14_INTEGRIN_PATHWAY	Laminin Subunit Beta 3	3914	Binding to cells via a high affinity receptor, laminin is thought to mediate the attachment, migration and organization of cells into tissues during embryonic development by interacting with other extracellular matrix components
YWHAB	PID_A6B1_A6B15_INTEGRIN_PATHWAY	Tyrosine 3-Monooxygenase/Tryptophan 5-Monooxygenase Activation Protein Beta	7529	Adapter protein implicated in the regulation of a large spectrum of both general and specialized signaling pathways
CD9	PID_A6B1_A6B16_INTEGRIN_PATHWAY	CD9 Molecule	928	Integral membrane protein associated with integrins, which regulates different processes, such as sperm-egg fusion, platelet activation and aggregation, and cell adhesion (PubMed:8478605, PubMed:14575715, PubMed:18541721)
LAMA3	PID_A6B1_A6B17_INTEGRIN_PATHWAY	Laminin Subunit Alpha 3	3909	Binding to cells via a high affinity receptor, laminin is thought to mediate the attachment, migration and organization of cells into tissues during embryonic development by interacting with other extracellular matrix components
HRAS	PID_A6B1_A6B18_INTEGRIN_PATHWAY	HRas Proto-Oncogene, GTPase	3265	Involved in the activation of Ras protein signal transduction (PubMed:22821884)
GRB2	PID_A6B1_A6B19_INTEGRIN_PATHWAY	Growth Factor Receptor Bound Protein 2	2885	Adapter protein that provides a critical link between cell surface growth factor receptors and the Ras signaling pathway
COL17A1	PID_A6B1_A6B20_INTEGRIN_PATHWAY	Collagen Type XVII Alpha 1 Chain	1308	May play a role in the integrity of hemidesmosome and the attachment of basal keratinocytes to the underlying basement membrane
EGFR	PID_A6B1_A6B21_INTEGRIN_PATHWAY	Epidermal Growth Factor Receptor	1956	Receptor tyrosine kinase binding ligands of the EGF family and activating several signaling cascades to convert extracellular cues into appropriate cellular responses (PubMed:2790960, PubMed:10805725, PubMed:27153536)
PMP22	PID_A6B1_A6B22_INTEGRIN_PATHWAY	Peripheral Myelin Protein 22	5376	Might be involved in growth regulation, and in myelinization in the peripheral nervous system
YWHAG	PID_A6B1_A6B23_INTEGRIN_PATHWAY	Tyrosine 3-Monooxygenase/Tryptophan 5-Monooxygenase Activation Protein Gamma	7532	Adapter protein implicated in the regulation of a large spectrum of both general and specialized signaling pathways
LAMC2	PID_A6B1_A6B24_INTEGRIN_PATHWAY	Laminin Subunit Gamma 2	3918	Binding to cells via a high affinity receptor, laminin is thought to mediate the attachment, migration and organization of cells into tissues during embryonic development by interacting with other extracellular matrix components
SHC1	PID_A6B1_A6B25_INTEGRIN_PATHWAY	SHC Adaptor Protein 1	6464	Signaling adapter that couples activated growth factor receptors to signaling pathways
YWHAQ	PID_A6B1_A6B26_INTEGRIN_PATHWAY	Tyrosine 3-Monooxygenase/Tryptophan 5-Monooxygenase Activation Protein Theta	10971	Adapter protein implicated in the regulation of a large spectrum of both general and specialized signaling pathways
RXRB	PID_A6B1_A6B27_INTEGRIN_PATHWAY	Retinoid X Receptor Beta	6257	Receptor for retinoic acid
PIK3CA	PID_A6B1_A6B28_INTEGRIN_PATHWAY	Phosphatidylinositol-4,5-Bisphosphate 3-Kinase Catalytic Subunit Alpha	5290	Phosphoinositide-3-kinase (PI3K) phosphorylates phosphatidylinositol (PI) and its phosphorylated derivatives at position 3 of the inositol ring to produce 3-phosphoinositides (PubMed:15135396, PubMed:23936502, PubMed:28676499)
YWHAH	PID_A6B1_A6B29_INTEGRIN_PATHWAY	Tyrosine 3-Monooxygenase/Tryptophan 5-Monooxygenase Activation Protein Eta	7533	Adapter protein implicated in the regulation of a large spectrum of both general and specialized signaling pathways
LAMA4	PID_A6B1_A6B30_INTEGRIN_PATHWAY	Laminin Subunit Alpha 4	3910	Binding to cells via a high affinity receptor, laminin is thought to mediate the attachment, migration and organization of cells into tissues during embryonic development by interacting with other extracellular matrix components
LAMB2	PID_A6B1_A6B31_INTEGRIN_PATHWAY	Laminin Subunit Beta 2	3913	Binding to cells via a high affinity receptor, laminin is thought to mediate the attachment, migration and organization of cells into tissues during embryonic development by interacting with other extracellular matrix components
ITGB1	PID_A6B1_A6B32_INTEGRIN_PATHWAY	Integrin Subunit Beta 1	3688	Integrins alpha-1/beta-1, alpha-2/beta-1, alpha-10/beta-1 and alpha-11/beta-1 are receptors for collagen
IL1A	PID_A6B1_A6B33_INTEGRIN_PATHWAY	Interleukin 1 Alpha	3552	Produced by activated macrophages, IL-1 stimulates thymocyte proliferation by inducing IL-2 release, B-cell maturation and proliferation, and fibroblast growth factor activity
LAMC1	PID_A6B1_A6B34_INTEGRIN_PATHWAY	Laminin Subunit Gamma 1	3915	Binding to cells via a high affinity receptor, laminin is thought to mediate the attachment, migration and organization of cells into tissues during embryonic development by interacting with other extracellular matrix components
EGF	PID_A6B1_A6B35_INTEGRIN_PATHWAY	Epidermal Growth Factor	1950	EGF stimulates the growth of various epidermal and epithelial tissues in vivo and in vitro and of some fibroblasts in cell culture
AKT1	PID_A6B1_A6B36_INTEGRIN_PATHWAY	AKT Serine/Threonine Kinase 1	207	AKT1 is one of 3 closely related serine/threonine-protein kinases (AKT1, AKT2 and AKT3) called the AKT kinase, and which regulate many processes including metabolism, proliferation, cell survival, growth and angiogenesis (PubMed:15526160, PubMed:11882383, PubMed:21620960, PubMed:21432781)
MST1R	PID_A6B1_A6B37_INTEGRIN_PATHWAY	Macrophage Stimulating 1 Receptor	4486	Receptor tyrosine kinase that transduces signals from the extracellular matrix into the cytoplasm by binding to MST1 ligand
CASP7	PID_A6B1_A6B38_INTEGRIN_PATHWAY	Caspase 7	840	Involved in the activation cascade of caspases responsible for apoptosis execution
RPS6KB1	PID_A6B1_A6B39_INTEGRIN_PATHWAY	Ribosomal Protein S6 Kinase B1	6198	Serine/threonine-protein kinase that acts downstream of mTOR signaling in response to growth factors and nutrients to promote cell proliferation, cell growth and cell cycle progression
ITGB4	PID_A6B1_A6B40_INTEGRIN_PATHWAY	Integrin Subunit Beta 4	3691	Integrin alpha-6/beta-4 is a receptor for laminin
PIK3R1	PID_A6B1_A6B41_INTEGRIN_PATHWAY	Phosphoinositide-3-Kinase Regulatory Subunit 1	5295	Binds to activated (phosphorylated) protein-Tyr kinases, through its SH2 domain, and acts as an adapter, mediating the association of the p110 catalytic unit to the plasma membrane
RXRG	PID_A6B1_A6B42_INTEGRIN_PATHWAY	Retinoid X Receptor Gamma	6258	Receptor for retinoic acid
YWHAE	PID_A6B1_A6B43_INTEGRIN_PATHWAY	Tyrosine 3-Monooxygenase/Tryptophan 5-Monooxygenase Activation Protein Epsilon	7531	Adapter protein implicated in the regulation of a large spectrum of both general and specialized signaling pathways
ITGA6	PID_A6B1_A6B44_INTEGRIN_PATHWAY	Integrin Subunit Alpha 6	3655	Integrin alpha-6/beta-1 (ITGA6:ITGB1) is a receptor for laminin on platelets (By similarity)
RAC1	PID_A6B1_A6B45_INTEGRIN_PATHWAY	Rac Family Small GTPase 1	5879	Plasma membrane-associated small GTPase which cycles between active GTP-bound and inactive GDP-bound states
LAMA1	PID_A6B1_A6B46_INTEGRIN_PATHWAY	Laminin Subunit Alpha 1	284217	Binding to cells via a high affinity receptor, laminin is thought to mediate the attachment, migration and organization of cells into tissues during embryonic development by interacting with other extracellular matrix components
SFN	PID_A6B1_A6B47_INTEGRIN_PATHWAY	Stratifin	2810	Adapter protein implicated in the regulation of a large spectrum of both general and specialized signaling pathways
LAMC3	PID_A6B1_A6B48_INTEGRIN_PATHWAY	Laminin Subunit Gamma 3	10319	Binding to cells via a high affinity receptor, laminin is thought to mediate the attachment, migration and organization of cells into tissues during embryonic development by interacting with other extracellular matrix components
MST1	PID_A6B1_A6B49_INTEGRIN_PATHWAY	Macrophage Stimulating 1	4485	macrophage stimulating,protein 1,paralog to HGF
TICAM1	CROMER_METASTASIS_DN	Toll Like Receptor Adaptor Molecule 1	148022	Involved in innate immunity against invading pathogens
TPBG	CROMER_METASTASIS_DN	Trophoblast Glycoprotein	7162	May function as an inhibitor of Wnt/beta-catenin signaling by indirectly interacting with LRP6 and blocking Wnt3a-dependent LRP6 internalization
DDB2	CROMER_METASTASIS_DN	Damage Specific DNA Binding Protein 2	1643	Protein, which is both involved in DNA repair and protein ubiquitination, as part of the UV-DDB complex and DCX (DDB1-CUL4-X-box) complexes, respectively (PubMed:10882109, PubMed:11278856, PubMed:11705987, PubMed:9892649, PubMed:12732143, PubMed:15882621, PubMed:16473935, PubMed:18593899)
SH3GL1	CROMER_METASTASIS_DN	SH3 Domain Containing GRB2 Like 1, Endophilin A2	6455	Implicated in endocytosis
CKB	CROMER_METASTASIS_DN	Creatine Kinase B	1152	Reversibly catalyzes the transfer of phosphate between ATP and various phosphogens (e
IMPA2	CROMER_METASTASIS_DN	Inositol Monophosphatase 2	3613	Can use myo-inositol monophosphates, scylloinositol 1,4-diphosphate, glucose-1-phosphate, beta-glycerophosphate, and 2'-AMP as substrates
ITGB4	CROMER_METASTASIS_DN	Integrin Subunit Beta 4	3691	Integrin alpha-6/beta-4 is a receptor for laminin
NOP16	CROMER_METASTASIS_DN	NOP16 Nucleolar Protein	51491
MRPS12	CROMER_METASTASIS_DN	Mitochondrial Ribosomal Protein S12	6183
AFG3L2	CROMER_METASTASIS_DN	AFG3 Like Matrix AAA Peptidase Subunit 2	10939	ATP-dependent protease which is essential for axonal and neuron development
IGSF3	CROMER_METASTASIS_DN	Immunoglobulin Superfamily Member 3	3321	immunoglobulin superfamily member 3,highly expressed in placenta,kidney and lung
FLNB	CROMER_METASTASIS_DN	Filamin B	2317	Connects cell membrane constituents to the actin cytoskeleton
CELSR1	CROMER_METASTASIS_DN	Cadherin EGF LAG Seven-Pass G-Type Receptor 1	9620	Receptor that may have an important role in cell/cell signaling during nervous system formation
LAD1	CROMER_METASTASIS_DN	Ladinin 1	3898	Anchoring filament protein which is a component of the basement membrane zone
C11orf80	CROMER_METASTASIS_DN	Chromosome 11 Open Reading Frame 80	79703	[Isoform 3]: Component of a topoisomerase 6 complex specifically required for meiotic recombination
TP63	CROMER_METASTASIS_DN	Tumor Protein P63	8626	Acts as a sequence specific DNA binding transcriptional activator or repressor
ST6GALNAC2	CROMER_METASTASIS_DN	ST6 N-Acetylgalactosaminide Alpha-2,6-Sialyltransferase 2	10610	Catalyzes the transfer of N-acetylneuraminyl groups onto glycan chains in glycoproteins
SERPINB5	CROMER_METASTASIS_DN	Serpin Family B Member 5	5268	Tumor suppressor
NCK1	CROMER_METASTASIS_DN	NCK Adaptor Protein 1	4690	Adapter protein which associates with tyrosine-phosphorylated growth factor receptors, such as KDR and PDGFRB, or their cellular substrates
ALDOA	CROMER_METASTASIS_DN	Aldolase, Fructose-Bisphosphate A	226	Plays a key role in glycolysis and gluconeogenesis
ATP5F1D	CROMER_METASTASIS_DN	ATP Synthase F1 Subunit Delta	513	Mitochondrial membrane ATP synthase (F(1)F(0) ATP synthase or Complex V) produces ATP from ADP in the presence of a proton gradient across the membrane which is generated by electron transport complexes of the respiratory chain (PubMed:29478781)
TMEM183A	CROMER_METASTASIS_DN	Transmembrane Protein 183A	92703
TRIM29	CROMER_METASTASIS_DN	Tripartite Motif Containing 29	23650	Plays a crucial role in the regulation of macrophage activation in response to viral or bacterial infections within the respiratory tract
PPP4C	CROMER_METASTASIS_DN	Protein Phosphatase 4 Catalytic Subunit	5531	Protein phosphatase that is involved in many processes such as microtubule organization at centrosomes, maturation of spliceosomal snRNPs, apoptosis, DNA repair, tumor necrosis factor (TNF)-alpha signaling, activation of c-Jun N-terminal kinase MAPK8, regulation of histone acetylation, DNA damage checkpoint signaling, NF-kappa-B activation and cell migration
ACTA1	CROMER_METASTASIS_DN	Actin Alpha 1, Skeletal Muscle	58	Actins are highly conserved proteins that are involved in various types of cell motility and are ubiquitously expressed in all eukaryotic cells
JUP	CROMER_METASTASIS_DN	Junction Plakoglobin	3728	Common junctional plaque protein
DUSP7	CROMER_METASTASIS_DN	Dual Specificity Phosphatase 7	1849	Dual specificity protein phosphatase (PubMed:9788880)
UBE3C	CROMER_METASTASIS_DN	Ubiquitin Protein Ligase E3C	9690	E3 ubiquitin-protein ligase that accepts ubiquitin from the E2 ubiquitin-conjugating enzyme UBE2D1 in the form of a thioester and then directly transfers the ubiquitin to targeted substrates
CUL1	CROMER_METASTASIS_DN	Cullin 1	8454	Core component of multiple cullin-RING-based SCF (SKP1-CUL1-F-box protein) E3 ubiquitin-protein ligase complexes, which mediate the ubiquitination of proteins involved in cell cycle progression, signal transduction and transcription
PFKP	CROMER_METASTASIS_DN	Phosphofructokinase, Platelet	5214	Catalyzes the phosphorylation of D-fructose 6-phosphate to fructose 1,6-bisphosphate by ATP, the first committing step of glycolysis
DTX2	CROMER_METASTASIS_DN	Deltex E3 Ubiquitin Ligase 2	113878	Regulator of Notch signaling, a signaling pathway involved in cell-cell communications that regulates a broad spectrum of cell-fate determinations
BMP1	CROMER_METASTASIS_DN	Bone Morphogenetic Protein 1	649	Cleaves the C-terminal propeptides of procollagen I, II and III
TUBA4A	CROMER_METASTASIS_DN	Tubulin Alpha 4a	7277	Tubulin is the major constituent of microtubules
NOP2	CROMER_METASTASIS_DN	NOP2 Nucleolar Protein	4839	Involved in ribosomal large subunit assembly (PubMed:24120868)
MBD2	CROMER_METASTASIS_DN	Methyl-CpG Binding Domain Protein 2	8932	Binds CpG islands in promoters where the DNA is methylated at position 5 of cytosine within CpG dinucleotides
KLF5	CROMER_METASTASIS_DN	Kruppel Like Factor 5	688	Transcription factor that binds to GC box promoter elements
EIF3K	CROMER_METASTASIS_DN	Eukaryotic Translation Initiation Factor 3 Subunit K	27335	Component of the eukaryotic translation initiation factor 3 (eIF-3) complex, which is required for several steps in the initiation of protein synthesis (PubMed:17581632, PubMed:25849773, PubMed:27462815)
SDC4	CROMER_METASTASIS_DN	Syndecan 4	6385	Cell surface proteoglycan that bears heparan sulfate
VDAC3	CROMER_METASTASIS_DN	Voltage Dependent Anion Channel 3	7419	Forms a channel through the mitochondrial outer membrane that allows diffusion of small hydrophilic molecules
MALL	CROMER_METASTASIS_DN	Mal, T Cell Differentiation Protein Like	7851	T-cell differentiation proteolipid protein-like,6kb distal from NPHP1,MAL-like
EPAS1	CROMER_METASTASIS_DN	Endothelial PAS Domain Protein 1	2034	Transcription factor involved in the induction of oxygen regulated genes
PHLDA2	CROMER_METASTASIS_DN	Pleckstrin Homology Like Domain Family A Member 2	7262	Plays a role in regulating placenta growth
ITGA3	CROMER_METASTASIS_DN	Integrin Subunit Alpha 3	3675	Integrin alpha-3/beta-1 is a receptor for fibronectin, laminin, collagen, epiligrin, thrombospondin and CSPG4
S100A11	CROMER_METASTASIS_DN	S100 Calcium Binding Protein A11	6282	Facilitates the differentiation and the cornification of keratinocytes
KLK10	CROMER_METASTASIS_DN	Kallikrein Related Peptidase 10	5655	Has a tumor-suppressor role for NES1 in breast and prostate cancer
PSMD8	CROMER_METASTASIS_DN	Proteasome 26S Subunit, Non-ATPase 8	5714	Component of the 26S proteasome, a multiprotein complex involved in the ATP-dependent degradation of ubiquitinated proteins
MAST4	CROMER_METASTASIS_DN	Microtubule Associated Serine/Threonine Kinase Family Member 4	375449	Reaction=ATP + L-seryl-[protein] = ADP + H(+) + O-phospho-L-seryl-[protein]; Xref=Rhea:RHEA:17989, Rhea:RHEA-COMP:9863, Rhea:RHEA-COMP:11604, ChEBI:CHEBI:15378, ChEBI:CHEBI:29999, ChEBI:CHEBI:30616, ChEBI:CHEBI:83421, ChEBI:CHEBI:456216; EC=2
CAV2	CROMER_METASTASIS_DN	Caveolin 2	858	May act as a scaffolding protein within caveolar membranes
SMTN	CROMER_METASTASIS_DN	Smoothelin	6525	Structural protein of the cytoskeleton
TNFRSF10B	CROMER_METASTASIS_DN	TNF Receptor Superfamily Member 10b	8795	Receptor for the cytotoxic ligand TNFSF10/TRAIL (PubMed:10549288)
COL17A1	CROMER_METASTASIS_DN	Collagen Type XVII Alpha 1 Chain	1308	May play a role in the integrity of hemidesmosome and the attachment of basal keratinocytes to the underlying basement membrane
PKP1	CROMER_METASTASIS_DN	Plakophilin 1	5317	Seems to play a role in junctional plaques
ATP5F1A	CROMER_METASTASIS_DN	ATP Synthase F1 Subunit Alpha	498	Mitochondrial membrane ATP synthase (F(1)F(0) ATP synthase or Complex V) produces ATP from ADP in the presence of a proton gradient across the membrane which is generated by electron transport complexes of the respiratory chain
TNNT3	CROMER_METASTASIS_DN	Troponin T3, Fast Skeletal Type	7140	Troponin T is the tropomyosin-binding subunit of troponin, the thin filament regulatory complex which confers calcium-sensitivity to striated muscle actomyosin ATPase activity
PRODH	CROMER_METASTASIS_DN	Proline Dehydrogenase 1	5625	Converts proline to delta-1-pyrroline-5-carboxylate
PA2G4	CROMER_METASTASIS_DN	Proliferation-Associated 2G4	5036	May play a role in a ERBB3-regulated signal transduction pathway
TTLL12	CROMER_METASTASIS_DN	Tubulin Tyrosine Ligase Like 12	23170	Negatively regulates post-translational modifications of tubulin, including detyrosination of the C-terminus and polyglutamylation of glutamate residues (PubMed:20162578, PubMed:23251473)
GSTP1	CROMER_METASTASIS_DN	Glutathione S-Transferase Pi 1	2950	Conjugation of reduced glutathione to a wide number of exogenous and endogenous hydrophobic electrophiles
TRIM16	CROMER_METASTASIS_DN	Tripartite Motif Containing 16	10626	E3 ubiquitin ligase that plays an essential role in the organization of autophagic response and ubiquitination upon lysosomal and phagosomal damages
SVIL	CROMER_METASTASIS_DN	Supervillin	6840	[Isoform 1]: Forms a high-affinity link between the actin cytoskeleton and the membrane
ADIRF	CROMER_METASTASIS_DN	Adipogenesis Regulatory Factor	10974	Plays a role in fat cell development; promotes adipogenic differentiation and stimulates transcription initiation of master adipogenesis factors like PPARG and CEBPA at early stages of preadipocyte differentiation
FLAD1	CROMER_METASTASIS_DN	Flavin Adenine Dinucleotide Synthetase 1	80308	Catalyzes the adenylation of flavin mononucleotide (FMN) to form flavin adenine dinucleotide (FAD) coenzyme
FXYD3	CROMER_METASTASIS_DN	FXYD Domain Containing Ion Transport Regulator 3	5349	Associates with and regulates the activity of the sodium/potassium-transporting ATPase (NKA) which transports Na(+) out of the cell and K(+) into the cell (PubMed:17077088)
PLEC	CROMER_METASTASIS_DN	Plectin	5339	Interlinks intermediate filaments with microtubules and microfilaments and anchors intermediate filaments to desmosomes or hemidesmosomes
CAV1	CROMER_METASTASIS_DN	Caveolin 1	857	May act as a scaffolding protein within caveolar membranes (PubMed:11751885)
MINK1	CROMER_METASTASIS_DN	Misshapen Like Kinase 1	50488	Serine/threonine kinase which acts as a negative regulator of Ras-related Rap2-mediated signal transduction to control neuronal structure and AMPA receptor trafficking
ALDH4A1	CROMER_METASTASIS_DN	Aldehyde Dehydrogenase 4 Family Member A1	8659	Irreversible conversion of delta-1-pyrroline-5-carboxylate (P5C), derived either from proline or ornithine, to glutamate
CEBPZ	CROMER_METASTASIS_DN	CCAAT Enhancer Binding Protein Zeta	10153	Stimulates transcription from the HSP70 promoter
HSPA2	CROMER_METASTASIS_DN	Heat Shock Protein Family A (Hsp70) Member 2	3306	Molecular chaperone implicated in a wide variety of cellular processes, including protection of the proteome from stress, folding and transport of newly synthesized polypeptides, activation of proteolysis of misfolded proteins and the formation and dissociation of protein complexes
RAB31	CROMER_METASTASIS_DN	RAB31, Member RAS Oncogene Family	11031	The small GTPases Rab are key regulators of intracellular membrane trafficking, from the formation of transport vesicles to their fusion with membranes
UBE2M	CROMER_METASTASIS_DN	Ubiquitin Conjugating Enzyme E2 M	9040	Accepts the ubiquitin-like protein NEDD8 from the UBA3-NAE1 E1 complex and catalyzes its covalent attachment to other proteins
SLC20A2	CROMER_METASTASIS_DN	Solute Carrier Family 20 Member 2	6575	Sodium-phosphate symporter which seems to play a fundamental housekeeping role in phosphate transport by absorbing phosphate from interstitial fluid for normal cellular functions such as cellular metabolism, signal transduction, and nucleic acid and lipid synthesis
GJB3	CROMER_METASTASIS_DN	Gap Junction Protein Beta 3	2707	One gap junction consists of a cluster of closely packed pairs of transmembrane channels, the connexons, through which materials of low MW diffuse from one cell to a neighboring cell
BAIAP2	CROMER_METASTASIS_DN	BAR/IMD Domain Containing Adaptor Protein 2	10458	Adapter protein that links membrane-bound small G-proteins to cytoplasmic effector proteins
LMNA	CROMER_METASTASIS_DN	Lamin A/C	4000	Lamins are components of the nuclear lamina, a fibrous layer on the nucleoplasmic side of the inner nuclear membrane, which is thought to provide a framework for the nuclear envelope and may also interact with chromatin
PRSS3	CROMER_METASTASIS_DN	Serine Protease 3	5646	Digestive protease that cleaves proteins preferentially after an Arg residue and has proteolytic activity toward Kunitz-type trypsin inhibitors
VSNL1	CROMER_METASTASIS_DN	Visinin Like 1	7447	Regulates (in vitro) the inhibition of rhodopsin phosphorylation in a calcium-dependent manner
ITGB5	PID_INTEGRIN5_PATHWAY	Integrin Subunit Beta 5	3693	Integrin alpha-V/beta-5 (ITGAV:ITGB5) is a receptor for fibronectin
ITGAV	PID_INTEGRIN6_PATHWAY	Integrin Subunit Alpha V	3685	The alpha-V (ITGAV) integrins are receptors for vitronectin, cytotactin, fibronectin, fibrinogen, laminin, matrix metalloproteinase-2, osteopontin, osteomodulin, prothrombin, thrombospondin and vWF
TGFBR1	PID_INTEGRIN7_PATHWAY	Transforming Growth Factor Beta Receptor 1	7046	Transmembrane serine/threonine kinase forming with the TGF-beta type II serine/threonine kinase receptor, TGFBR2, the non-promiscuous receptor for the TGF-beta cytokines TGFB1, TGFB2 and TGFB3
MADCAM1	PID_INTEGRIN8_PATHWAY	Mucosal Vascular Addressin Cell Adhesion Molecule 1	8174	Cell adhesion leukocyte receptor expressed by mucosal venules, helps to direct lymphocyte traffic into mucosal tissues including the Peyer patches and the intestinal lamina propria
ITGA4	PID_INTEGRIN9_PATHWAY	Integrin Subunit Alpha 4	3676	Integrins alpha-4/beta-1 (VLA-4) and alpha-4/beta-7 are receptors for fibronectin
ITGB7	PID_INTEGRIN10_PATHWAY	Integrin Subunit Beta 7	3695	Integrin alpha-4/beta-7 (Peyer patches-specific homing receptor LPAM-1) is an adhesion molecule that mediates lymphocyte migration and homing to gut-associated lymphoid tissue (GALT)
PLAU	PID_INTEGRIN11_PATHWAY	Plasminogen Activator, Urokinase	5328	Specifically cleaves the zymogen plasminogen to form the active enzyme plasmin
SDC1	PID_INTEGRIN12_PATHWAY	Syndecan 1	6382	Cell surface proteoglycan that bears both heparan sulfate and chondroitin sulfate and that links the cytoskeleton to the interstitial matrix
ITGB6	PID_INTEGRIN13_PATHWAY	Integrin Subunit Beta 6	3694	Integrin alpha-V:beta-6 (ITGAV:ITGB6) is a receptor for fibronectin and cytotactin (PubMed:17545607, PubMed:17158881)
FN1	PID_INTEGRIN14_PATHWAY	Fibronectin 1	2335	Fibronectins bind cell surfaces and various compounds including collagen, fibrin, heparin, DNA, and actin
CCN1	PID_INTEGRIN15_PATHWAY	Cellular Communication Network Factor 1	3491	Promotes cell proliferation, chemotaxis, angiogenesis and cell adhesion
VCAM1	PID_INTEGRIN16_PATHWAY	Vascular Cell Adhesion Molecule 1	7412	Important in cell-cell recognition
VTN	PID_INTEGRIN17_PATHWAY	Vitronectin	7448	Vitronectin is a cell adhesion and spreading factor found in serum and tissues
EDIL3	PID_INTEGRIN18_PATHWAY	EGF Like Repeats And Discoidin Domains 3	10085	Promotes adhesion of endothelial cells through interaction with the alpha-v/beta-3 integrin receptor
FBN1	PID_INTEGRIN19_PATHWAY	Fibrillin 1	2200	[Fibrillin-1]: Structural component of the 10-12 nm diameter microfibrils of the extracellular matrix, which conveys both structural and regulatory properties to load-bearing connective tissues (PubMed:1860873, PubMed:15062093)
PLAUR	PID_INTEGRIN20_PATHWAY	Plasminogen Activator, Urokinase Receptor	5329	Acts as a receptor for urokinase plasminogen activator
ITGB8	PID_INTEGRIN21_PATHWAY	Integrin Subunit Beta 8	3696	Integrin alpha-V:beta-8 (ITGAV:ITGB8) is a receptor for fibronectin (PubMed:1918072)
TP63	PID_DELTA_NP63_PATHWAY	Tumor Protein P63	8626	Acts as a sequence specific DNA binding transcriptional activator or repressor
WWP1	PID_DELTA_NP64_PATHWAY	WW Domain Containing E3 Ubiquitin Protein Ligase 1	11059	E3 ubiquitin-protein ligase which accepts ubiquitin from an E2 ubiquitin-conjugating enzyme in the form of a thioester and then directly transfers the ubiquitin to targeted substrates
GPX2	PID_DELTA_NP65_PATHWAY	Glutathione Peroxidase 2	2877	Could play a major role in protecting mammals from the toxicity of ingested organic hydroperoxides
CEBPD	PID_DELTA_NP66_PATHWAY	CCAAT Enhancer Binding Protein Delta	1052	Transcription activator that recognizes two different DNA motifs: the CCAAT homology common to many promoters and the enhanced core homology common to many enhancers (PubMed:16397300)
POU2F2	PID_DELTA_NP67_PATHWAY	POU Class 2 Homeobox 2	5452	Transcription factor that specifically binds to the octamer motif (5'-ATTTGCAT-3') (PubMed:2904654, PubMed:7859290)
STXBP4	PID_DELTA_NP68_PATHWAY	Syntaxin Binding Protein 4	252983	Plays a role in the translocation of transport vesicles from the cytoplasm to the plasma membrane
ATM	PID_DELTA_NP69_PATHWAY	ATM Serine/Threonine Kinase	472	Serine/threonine protein kinase which activates checkpoint signaling upon double strand breaks (DSBs), apoptosis and genotoxic stresses such as ionizing ultraviolet A light (UVA), thereby acting as a DNA damage sensor
FOSL2	PID_DELTA_NP70_PATHWAY	FOS Like 2, AP-1 Transcription Factor Subunit	2355	Controls osteoclast survival and size
RRAD	PID_DELTA_NP71_PATHWAY	RRAD, Ras Related Glycolysis Inhibitor And Calcium Channel Regulator	6236	May play an important role in cardiac antiarrhythmia via the strong suppression of voltage-gated L-type Ca(2+) currents
VDR	PID_DELTA_NP72_PATHWAY	Vitamin D Receptor	7421	Nuclear receptor for calcitriol, the active form of vitamin D3 which mediates the action of this vitamin on cells (PubMed:28698609, PubMed:16913708, PubMed:15728261, PubMed:10678179)
GSK3B	PID_DELTA_NP73_PATHWAY	Glycogen Synthase Kinase 3 Beta	2932	Constitutively active protein kinase that acts as a negative regulator in the hormonal control of glucose homeostasis, Wnt signaling and regulation of transcription factors and microtubules, by phosphorylating and inactivating glycogen synthase (GYS1 or GYS2), EIF2B, CTNNB1/beta-catenin, APC, AXIN1, DPYSL2/CRMP2, JUN, NFATC1/NFATC, MAPT/TAU and MACF1
PPP2R5A	PID_DELTA_NP74_PATHWAY	Protein Phosphatase 2 Regulatory Subunit B'Alpha	5525	The B regulatory subunit might modulate substrate selectivity and catalytic activity, and also might direct the localization of the catalytic enzyme to a particular subcellular compartment
MDM2	PID_DELTA_NP75_PATHWAY	MDM2 Proto-Oncogene	4193	E3 ubiquitin-protein ligase that mediates ubiquitination of p53/TP53, leading to its degradation by the proteasome
RACK1	PID_DELTA_NP76_PATHWAY	Receptor For Activated C Kinase 1	10399	Scaffolding protein involved in the recruitment, assembly and/or regulation of a variety of signaling molecules
NRG1	PID_DELTA_NP77_PATHWAY	Neuregulin 1	3084	Direct ligand for ERBB3 and ERBB4 tyrosine kinase receptors
PERP	PID_DELTA_NP78_PATHWAY	P53 Apoptosis Effector Related To PMP22	64065	Component of intercellular desmosome junctions
CDKN2A	PID_DELTA_NP79_PATHWAY	Cyclin Dependent Kinase Inhibitor 2A	1029	Capable of inducing cell cycle arrest in G1 and G2 phases
SEC14L2	PID_DELTA_NP80_PATHWAY	SEC14 Like Lipid Binding 2	23541	Carrier protein
IGFBP3	PID_DELTA_NP81_PATHWAY	Insulin Like Growth Factor Binding Protein 3	3486	IGF-binding proteins prolong the half-life of the IGFs and have been shown to either inhibit or stimulate the growth promoting effects of the IGFs on cell culture
CCNB2	PID_DELTA_NP82_PATHWAY	Cyclin B2	9133	Essential for the control of the cell cycle at the G2/M (mitosis) transition
TCF7L1	PID_DELTA_NP83_PATHWAY	Transcription Factor 7 Like 1	83439	Participates in the Wnt signaling pathway
MRE11	PID_DELTA_NP84_PATHWAY	MRE11 Homolog, Double Strand Break Repair Nuclease	4361	Component of the MRN complex, which plays a central role in double-strand break (DSB) repair, DNA recombination, maintenance of telomere integrity and meiosis (PubMed:9651580, PubMed:9590181, PubMed:9705271, PubMed:11741547, PubMed:29670289)
ITGA3	PID_DELTA_NP85_PATHWAY	Integrin Subunit Alpha 3	3675	Integrin alpha-3/beta-1 is a receptor for fibronectin, laminin, collagen, epiligrin, thrombospondin and CSPG4
TBXT	PID_DELTA_NP86_PATHWAY	T-Box Transcription Factor T	6862	Involved in the transcriptional regulation of genes required for mesoderm formation and differentiation
ITCH	PID_DELTA_NP87_PATHWAY	Itchy E3 Ubiquitin Protein Ligase	83737	Acts as an E3 ubiquitin-protein ligase which accepts ubiquitin from an E2 ubiquitin-conjugating enzyme in the form of a thioester and then directly transfers the ubiquitin to targeted substrates (PubMed:14602072, PubMed:17028573, PubMed:16387660, PubMed:18718448, PubMed:18718449, PubMed:11046148, PubMed:19592251, PubMed:19116316, PubMed:19881509, PubMed:20491914, PubMed:20392206, PubMed:20068034,…
HES1	PID_DELTA_NP88_PATHWAY	Hes Family BHLH Transcription Factor 1	3280	Transcriptional repressor of genes that require a bHLH protein for their transcription
BDKRB2	PID_DELTA_NP89_PATHWAY	Bradykinin Receptor B2	624	Receptor for bradykinin
FASN	PID_DELTA_NP90_PATHWAY	Fatty Acid Synthase	2194	Fatty acid synthetase is a multifunctional enzyme that catalyzes the de novo biosynthesis of long-chain saturated fatty acids starting from acetyl-CoA and malonyl-CoA in the presence of NADPH
YAP1	PID_DELTA_NP91_PATHWAY	Yes1 Associated Transcriptional Regulator	10413	Transcriptional regulator which can act both as a coactivator and a corepressor and is the critical downstream regulatory target in the Hippo signaling pathway that plays a pivotal role in organ size control and tumor suppression by restricting proliferation and promoting apoptosis (PubMed:17974916, PubMed:18280240, PubMed:18579750, PubMed:21364637, PubMed:30447097)
SFN	PID_DELTA_NP92_PATHWAY	Stratifin	2810	Adapter protein implicated in the regulation of a large spectrum of both general and specialized signaling pathways
ADRM1	PID_DELTA_NP93_PATHWAY	ADRM1 26S Proteasome Ubiquitin Receptor	11047	Component of the 26S proteasome, a multiprotein complex involved in the ATP-dependent degradation of ubiquitinated proteins
DLX6	PID_DELTA_NP94_PATHWAY	Distal-Less Homeobox 6	1750	Drosophila distal less homolog Dlx6,homeo domain encoding gene,expressed in brain and skeleton
TOP2A	PID_DELTA_NP95_PATHWAY	DNA Topoisomerase II Alpha	7153	Key decatenating enzyme that alters DNA topology by binding to two double-stranded DNA molecules, generating a double-stranded break in one of the strands, passing the intact strand through the broken strand, and religating the broken strand (PubMed:17567603, PubMed:18790802, PubMed:22013166, PubMed:22323612)
HELLS	PID_DELTA_NP96_PATHWAY	Helicase, Lymphoid Specific	3070	Plays an essential role in normal development and survival
BRCA2	PID_DELTA_NP97_PATHWAY	BRCA2 DNA Repair Associated	675	Involved in double-strand break repair and/or homologous recombination
RUNX1	PID_DELTA_NP98_PATHWAY	RUNX Family Transcription Factor 1	861	Forms the heterodimeric complex core-binding factor (CBF) with CBFB
KRT14	PID_DELTA_NP99_PATHWAY	Keratin 14	3861	The nonhelical tail domain is involved in promoting KRT5-KRT14 filaments to self-organize into large bundles and enhances the mechanical properties involved in resilience of keratin intermediate filaments in vitro
AXL	PID_DELTA_NP100_PATHWAY	AXL Receptor Tyrosine Kinase	558	Receptor tyrosine kinase that transduces signals from the extracellular matrix into the cytoplasm by binding growth factor GAS6 and which is thus regulating many physiological processes including cell survival, cell proliferation, migration and differentiation
NOTCH1	PID_DELTA_NP101_PATHWAY	Notch Receptor 1	4851	Functions as a receptor for membrane-bound ligands Jagged-1 (JAG1), Jagged-2 (JAG2) and Delta-1 (DLL1) to regulate cell-fate determination
IL1A	PID_DELTA_NP102_PATHWAY	Interleukin 1 Alpha	3552	Produced by activated macrophages, IL-1 stimulates thymocyte proliferation by inducing IL-2 release, B-cell maturation and proliferation, and fibroblast growth factor activity
KRT5	PID_DELTA_NP103_PATHWAY	Keratin 5	3852	keratin 5,type II,basal layer,dimerizing with KRT14
DLX5	PID_DELTA_NP104_PATHWAY	Distal-Less Homeobox 5	1749	Transcriptional factor involved in bone development
COL5A1	PID_DELTA_NP105_PATHWAY	Collagen Type V Alpha 1 Chain	1289	Type V collagen is a member of group I collagen (fibrillar forming collagen)
FBXW7	PID_DELTA_NP106_PATHWAY	F-Box And WD Repeat Domain Containing 7	55294	Substrate recognition component of a SCF (SKP1-CUL1-F-box protein) E3 ubiquitin-protein ligase complex which mediates the ubiquitination and subsequent proteasomal degradation of target proteins
ADA	PID_DELTA_NP107_PATHWAY	Adenosine Deaminase	100	Catalyzes the hydrolytic deamination of adenosine and 2-deoxyadenosine (PubMed:8452534, PubMed:16670267)
RAB38	PID_DELTA_NP108_PATHWAY	RAB38, Member RAS Oncogene Family	23682	May be involved in melanosomal transport and docking
HBP1	PID_DELTA_NP109_PATHWAY	HMG-Box Transcription Factor 1	26959	Transcriptional repressor that binds to the promoter region of target genes
ITGA3	REACTOME_LAMININ_INTERACTIONS	Integrin Subunit Alpha 3	3675	Integrin alpha-3/beta-1 is a receptor for fibronectin, laminin, collagen, epiligrin, thrombospondin and CSPG4
LAMC3	REACTOME_LAMININ_INTERACTIONS	Laminin Subunit Gamma 3	10319	Binding to cells via a high affinity receptor, laminin is thought to mediate the attachment, migration and organization of cells into tissues during embryonic development by interacting with other extracellular matrix components
LAMA3	REACTOME_LAMININ_INTERACTIONS	Laminin Subunit Alpha 3	3909	Binding to cells via a high affinity receptor, laminin is thought to mediate the attachment, migration and organization of cells into tissues during embryonic development by interacting with other extracellular matrix components
LAMC2	REACTOME_LAMININ_INTERACTIONS	Laminin Subunit Gamma 2	3918	Binding to cells via a high affinity receptor, laminin is thought to mediate the attachment, migration and organization of cells into tissues during embryonic development by interacting with other extracellular matrix components
COL4A4	REACTOME_LAMININ_INTERACTIONS	Collagen Type IV Alpha 4 Chain	1286	Type IV collagen is the major structural component of glomerular basement membranes (GBM), forming a 'chicken-wire' meshwork together with laminins, proteoglycans and entactin/nidogen
NID2	REACTOME_LAMININ_INTERACTIONS	Nidogen 2	22795	Cell adhesion glycoprotein which is widely distributed in basement membranes
LAMB1	REACTOME_LAMININ_INTERACTIONS	Laminin Subunit Beta 1	3912	Binding to cells via a high affinity receptor, laminin is thought to mediate the attachment, migration and organization of cells into tissues during embryonic development by interacting with other extracellular matrix components
ITGA6	REACTOME_LAMININ_INTERACTIONS	Integrin Subunit Alpha 6	3655	Integrin alpha-6/beta-1 (ITGA6:ITGB1) is a receptor for laminin on platelets (By similarity)
LAMA1	REACTOME_LAMININ_INTERACTIONS	Laminin Subunit Alpha 1	284217	Binding to cells via a high affinity receptor, laminin is thought to mediate the attachment, migration and organization of cells into tissues during embryonic development by interacting with other extracellular matrix components
LAMA4	REACTOME_LAMININ_INTERACTIONS	Laminin Subunit Alpha 4	3910	Binding to cells via a high affinity receptor, laminin is thought to mediate the attachment, migration and organization of cells into tissues during embryonic development by interacting with other extracellular matrix components
COL7A1	REACTOME_LAMININ_INTERACTIONS	Collagen Type VII Alpha 1 Chain	1294	Stratified squamous epithelial basement membrane protein that forms anchoring fibrils which may contribute to epithelial basement membrane organization and adherence by interacting with extracellular matrix (ECM) proteins such as type IV collagen
NID1	REACTOME_LAMININ_INTERACTIONS	Nidogen 1	4811	Sulfated glycoprotein widely distributed in basement membranes and tightly associated with laminin
LAMA5	REACTOME_LAMININ_INTERACTIONS	Laminin Subunit Alpha 5	3911	Binding to cells via a high affinity receptor, laminin is thought to mediate the attachment, migration and organization of cells into tissues during embryonic development by interacting with other extracellular matrix components
ITGB4	REACTOME_LAMININ_INTERACTIONS	Integrin Subunit Beta 4	3691	Integrin alpha-6/beta-4 is a receptor for laminin
COL4A2	REACTOME_LAMININ_INTERACTIONS	Collagen Type IV Alpha 2 Chain	1284	Type IV collagen is the major structural component of glomerular basement membranes (GBM), forming a 'chicken-wire' meshwork together with laminins, proteoglycans and entactin/nidogen
ITGA7	REACTOME_LAMININ_INTERACTIONS	Integrin Subunit Alpha 7	3679	Integrin alpha-7/beta-1 is the primary laminin receptor on skeletal myoblasts and adult myofibers
LAMC1	REACTOME_LAMININ_INTERACTIONS	Laminin Subunit Gamma 1	3915	Binding to cells via a high affinity receptor, laminin is thought to mediate the attachment, migration and organization of cells into tissues during embryonic development by interacting with other extracellular matrix components
ITGAV	REACTOME_LAMININ_INTERACTIONS	Integrin Subunit Alpha V	3685	The alpha-V (ITGAV) integrins are receptors for vitronectin, cytotactin, fibronectin, fibrinogen, laminin, matrix metalloproteinase-2, osteopontin, osteomodulin, prothrombin, thrombospondin and vWF
HSPG2	REACTOME_LAMININ_INTERACTIONS	Heparan Sulfate Proteoglycan 2	3339	Integral component of basement membranes
ITGB1	REACTOME_LAMININ_INTERACTIONS	Integrin Subunit Beta 1	3688	Integrins alpha-1/beta-1, alpha-2/beta-1, alpha-10/beta-1 and alpha-11/beta-1 are receptors for collagen
ITGA2	REACTOME_LAMININ_INTERACTIONS	Integrin Subunit Alpha 2	3673	Integrin alpha-2/beta-1 is a receptor for laminin, collagen, collagen C-propeptides, fibronectin and E-cadherin
COL4A3	REACTOME_LAMININ_INTERACTIONS	Collagen Type IV Alpha 3 Chain	1285	Type IV collagen is the major structural component of glomerular basement membranes (GBM), forming a 'chicken-wire' meshwork together with laminins, proteoglycans and entactin/nidogen
LAMB2	REACTOME_LAMININ_INTERACTIONS	Laminin Subunit Beta 2	3913	Binding to cells via a high affinity receptor, laminin is thought to mediate the attachment, migration and organization of cells into tissues during embryonic development by interacting with other extracellular matrix components
COL18A1	REACTOME_LAMININ_INTERACTIONS	Collagen Type XVIII Alpha 1 Chain	80781	Probably plays a major role in determining the retinal structure as well as in the closure of the neural tube
COL4A1	REACTOME_LAMININ_INTERACTIONS	Collagen Type IV Alpha 1 Chain	1282	Type IV collagen is the major structural component of glomerular basement membranes (GBM), forming a 'chicken-wire' meshwork together with laminins, proteoglycans and entactin/nidogen
COL4A5	REACTOME_LAMININ_INTERACTIONS	Collagen Type IV Alpha 5 Chain	1287	Type IV collagen is the major structural component of glomerular basement membranes (GBM), forming a 'chicken-wire' meshwork together with laminins, proteoglycans and entactin/nidogen
LAMA2	REACTOME_LAMININ_INTERACTIONS	Laminin Subunit Alpha 2	3908	Binding to cells via a high affinity receptor, laminin is thought to mediate the attachment, migration and organization of cells into tissues during embryonic development by interacting with other extracellular matrix components
LAMB3	REACTOME_LAMININ_INTERACTIONS	Laminin Subunit Beta 3	3914	Binding to cells via a high affinity receptor, laminin is thought to mediate the attachment, migration and organization of cells into tissues during embryonic development by interacting with other extracellular matrix components
COL4A6	REACTOME_LAMININ_INTERACTIONS	Collagen Type IV Alpha 6 Chain	1288	Type IV collagen is the major structural component of glomerular basement membranes (GBM), forming a 'chicken-wire' meshwork together with laminins, proteoglycans and entactin/nidogen
ITGA1	REACTOME_LAMININ_INTERACTIONS	Integrin Subunit Alpha 1	3672	Integrin alpha-1/beta-1 is a receptor for laminin and collagen
FOXM1	PID_FOXM1_PATHWAY	Forkhead Box M1	2305	Transcriptional factor regulating the expression of cell cycle genes essential for DNA replication and mitosis
GAS1	PID_FOXM2_PATHWAY	Growth Arrest Specific 1	2619	Specific growth arrest protein involved in growth suppression
CENPF	PID_FOXM3_PATHWAY	Centromere Protein F	1063	Required for kinetochore function and chromosome segregation in mitosis
SP1	PID_FOXM4_PATHWAY	Sp1 Transcription Factor	6667	Transcription factor that can activate or repress transcription in response to physiological and pathological stimuli
PLK1	PID_FOXM5_PATHWAY	Polo Like Kinase 1	5347	Serine/threonine-protein kinase that performs several important functions throughout M phase of the cell cycle, including the regulation of centrosome maturation and spindle assembly, the removal of cohesins from chromosome arms, the inactivation of anaphase-promoting complex/cyclosome (APC/C) inhibitors, and the regulation of mitotic exit and cytokinesis
MYC	PID_FOXM6_PATHWAY	MYC Proto-Oncogene, BHLH Transcription Factor	4609	Transcription factor that binds DNA in a non-specific manner, yet also specifically recognizes the core sequence 5'-CAC[GA]TG-3'
NFATC3	PID_FOXM7_PATHWAY	Nuclear Factor Of Activated T Cells 3	4775	Acts as a regulator of transcriptional activation
BRCA2	PID_FOXM8_PATHWAY	BRCA2 DNA Repair Associated	675	Involved in double-strand break repair and/or homologous recombination
CDK1	PID_FOXM9_PATHWAY	Cyclin Dependent Kinase 1	983	Plays a key role in the control of the eukaryotic cell cycle by modulating the centrosome cycle as well as mitotic onset; promotes G2-M transition, and regulates G1 progress and G1-S transition via association with multiple interphase cyclins
CCNE1	PID_FOXM10_PATHWAY	Cyclin E1	898	Essential for the control of the cell cycle at the G1/S (start) transition
EP300	PID_FOXM11_PATHWAY	E1A Binding Protein P300	2033	Functions as histone acetyltransferase and regulates transcription via chromatin remodeling (PubMed:23415232, PubMed:23934153, PubMed:8945521)
CCND1	PID_FOXM12_PATHWAY	Cyclin D1	595	Regulatory component of the cyclin D1-CDK4 (DC) complex that phosphorylates and inhibits members of the retinoblastoma (RB) protein family including RB1 and regulates the cell-cycle during G(1)/S transition
LAMA4	PID_FOXM13_PATHWAY	Laminin Subunit Alpha 4	3910	Binding to cells via a high affinity receptor, laminin is thought to mediate the attachment, migration and organization of cells into tissues during embryonic development by interacting with other extracellular matrix components
CENPA	PID_FOXM14_PATHWAY	Centromere Protein A	1058	Histone H3-like nucleosomal protein that is specifically found in centromeric nucleosomes (PubMed:7962047, PubMed:9024683, PubMed:11756469, PubMed:14667408, PubMed:15702419, PubMed:15475964, PubMed:15282608, PubMed:17651496, PubMed:19114591, PubMed:27499292, PubMed:20739937)
CREBBP	PID_FOXM15_PATHWAY	CREB Binding Protein	1387	Acetylates histones, giving a specific tag for transcriptional activation (PubMed:24616510)
CCNB2	PID_FOXM16_PATHWAY	Cyclin B2	9133	Essential for the control of the cell cycle at the G2/M (mitosis) transition
SKP2	PID_FOXM17_PATHWAY	S-Phase Kinase Associated Protein 2	6502	Substrate recognition component of a SCF (SKP1-CUL1-F-box protein) E3 ubiquitin-protein ligase complex which mediates the ubiquitination and subsequent proteasomal degradation of target proteins involved in cell cycle progression, signal transduction and transcription
CDKN2A	PID_FOXM18_PATHWAY	Cyclin Dependent Kinase Inhibitor 2A	1029	Capable of inducing cell cycle arrest in G1 and G2 phases
BIRC5	PID_FOXM19_PATHWAY	Baculoviral IAP Repeat Containing 5	332	Multitasking protein that has dual roles in promoting cell proliferation and preventing apoptosis (PubMed:9859993, PubMed:21364656, PubMed:20627126, PubMed:25778398, PubMed:28218735)
XRCC1	PID_FOXM20_PATHWAY	X-Ray Repair Cross Complementing 1	7515	Involved in DNA single-strand break repair by mediating the assembly of DNA break repair protein complexes
CDC25B	PID_FOXM21_PATHWAY	Cell Division Cycle 25B	994	Tyrosine protein phosphatase which functions as a dosage-dependent inducer of mitotic progression
CKS1B	PID_FOXM22_PATHWAY	CDC28 Protein Kinase Regulatory Subunit 1B	1163	Binds to the catalytic subunit of the cyclin dependent kinases and is essential for their biological function
AURKB	PID_FOXM23_PATHWAY	Aurora Kinase B	9212	Serine/threonine-protein kinase component of the chromosomal passenger complex (CPC), a complex that acts as a key regulator of mitosis
HIST1H2BA	PID_FOXM24_PATHWAY	H2B Clustered Histone 1	255626	Variant histone specifically required to direct the transformation of dissociating nucleosomes to protamine in male germ cells (By similarity)
CCNA2	PID_FOXM25_PATHWAY	Cyclin A2	890	Cyclin which controls both the G1/S and the G2/M transition phases of the cell cycle
CENPB	PID_FOXM26_PATHWAY	Centromere Protein B	1059	Interacts with centromeric heterochromatin in chromosomes and binds to a specific 17 bp subset of alphoid satellite DNA, called the CENP-B box (PubMed:11726497)
CDK4	PID_FOXM27_PATHWAY	Cyclin Dependent Kinase 4	1019	Ser/Thr-kinase component of cyclin D-CDK4 (DC) complexes that phosphorylate and inhibit members of the retinoblastoma (RB) protein family including RB1 and regulate the cell-cycle during G(1)/S transition
MMP2	PID_FOXM28_PATHWAY	Matrix Metallopeptidase 2	4313	Ubiquitinous metalloproteinase that is involved in diverse functions such as remodeling of the vasculature, angiogenesis, tissue repair, tumor invasion, inflammation, and atherosclerotic plaque rupture
FOS	PID_FOXM29_PATHWAY	Fos Proto-Oncogene, AP-1 Transcription Factor Subunit	2353	Nuclear phosphoprotein which forms a tight but non-covalently linked complex with the JUN/AP-1 transcription factor
RB1	PID_FOXM30_PATHWAY	RB Transcriptional Corepressor 1	5925	Key regulator of entry into cell division that acts as a tumor suppressor
CHEK2	PID_FOXM31_PATHWAY	Checkpoint Kinase 2	11200	Serine/threonine-protein kinase which is required for checkpoint-mediated cell cycle arrest, activation of DNA repair and apoptosis in response to the presence of DNA double-strand breaks
CCNB1	PID_FOXM32_PATHWAY	Cyclin B1	891	Essential for the control of the cell cycle at the G2/M (mitosis) transition
ESR1	PID_FOXM33_PATHWAY	Estrogen Receptor 1	2099	Nuclear hormone receptor
MAP2K1	PID_FOXM34_PATHWAY	Mitogen-Activated Protein Kinase Kinase 1	5604	Dual specificity protein kinase which acts as an essential component of the MAP kinase signal transduction pathway
ONECUT1	PID_FOXM35_PATHWAY	One Cut Homeobox 1	3175	Transcriptional activator
NEK2	PID_FOXM36_PATHWAY	NIMA Related Kinase 2	4751	Protein kinase which is involved in the control of centrosome separation and bipolar spindle formation in mitotic cells and chromatin condensation in meiotic cells
CDK2	PID_FOXM37_PATHWAY	Cyclin Dependent Kinase 2	1017	Serine/threonine-protein kinase involved in the control of the cell cycle; essential for meiosis, but dispensable for mitosis
GSK3A	PID_FOXM38_PATHWAY	Glycogen Synthase Kinase 3 Alpha	2931	Constitutively active protein kinase that acts as a negative regulator in the hormonal control of glucose homeostasis, Wnt signaling and regulation of transcription factors and microtubules, by phosphorylating and inactivating glycogen synthase (GYS1 or GYS2), CTNNB1/beta-catenin, APC and AXIN1 (PubMed:11749387, PubMed:17478001, PubMed:19366350)
ETV5	PID_FOXM39_PATHWAY	ETS Variant Transcription Factor 5	2119	Binds to DNA sequences containing the consensus nucleotide core sequence 5'-GGAA
TGFA	PID_FOXM40_PATHWAY	Transforming Growth Factor Alpha	7039	TGF alpha is a mitogenic polypeptide that is able to bind to the EGF receptor/EGFR and to act synergistically with TGF beta to promote anchorage-independent cell proliferation in soft agar
CTNNB1	PID_ECADHERIN_STABILIZATION_PATHWAY	Catenin Beta 1	1499	Key downstream component of the canonical Wnt signaling pathway (PubMed:17524503, PubMed:18077326, PubMed:18086858, PubMed:18957423, PubMed:21262353, PubMed:22155184, PubMed:22647378, PubMed:22699938)
CDH1	PID_ECADHERIN_STABILIZATION_PATHWAY	Cadherin 1	999	Cadherins are calcium-dependent cell adhesion proteins (PubMed:11976333)
AQP5	PID_ECADHERIN_STABILIZATION_PATHWAY	Aquaporin 5	362	Forms a water-specific channel (PubMed:8621489, PubMed:18768791)
EGF	PID_ECADHERIN_STABILIZATION_PATHWAY	Epidermal Growth Factor	1950	EGF stimulates the growth of various epidermal and epithelial tissues in vivo and in vitro and of some fibroblasts in cell culture
ENAH	PID_ECADHERIN_STABILIZATION_PATHWAY	ENAH Actin Regulator	55740	Ena/VASP proteins are actin-associated proteins involved in a range of processes dependent on cytoskeleton remodeling and cell polarity such as axon guidance and lamellipodial and filopodial dynamics in migrating cells
AFDN	PID_ECADHERIN_STABILIZATION_PATHWAY	Afadin, Adherens Junction Formation Factor	4301	Belongs to an adhesion system, probably together with the E-cadherin-catenin system, which plays a role in the organization of homotypic, interneuronal and heterotypic cell-cell adherens junctions (AJs) (By similarity)
CTNNA1	PID_ECADHERIN_STABILIZATION_PATHWAY	Catenin Alpha 1	1495	Associates with the cytoplasmic domain of a variety of cadherins
VCL	PID_ECADHERIN_STABILIZATION_PATHWAY	Vinculin	7414	Actin filament (F-actin)-binding protein involved in cell-matrix adhesion and cell-cell adhesion
DIAPH1	PID_ECADHERIN_STABILIZATION_PATHWAY	Diaphanous Related Formin 1	1729	Actin nucleation and elongation factor required for the assembly of F-actin structures, such as actin cables and stress fibers (By similarity)
NCKAP1	PID_ECADHERIN_STABILIZATION_PATHWAY	NCK Associated Protein 1	10787	Part of the WAVE complex that regulates lamellipodia formation
VASP	PID_ECADHERIN_STABILIZATION_PATHWAY	Vasodilator Stimulated Phosphoprotein	7408	Ena/VASP proteins are actin-associated proteins involved in a range of processes dependent on cytoskeleton remodeling and cell polarity such as axon guidance, lamellipodial and filopodial dynamics, platelet activation and cell migration
NCK1	PID_ECADHERIN_STABILIZATION_PATHWAY	NCK Adaptor Protein 1	4690	Adapter protein which associates with tyrosine-phosphorylated growth factor receptors, such as KDR and PDGFRB, or their cellular substrates
EXOC3	PID_ECADHERIN_STABILIZATION_PATHWAY	Exocyst Complex Component 3	11336	Component of the exocyst complex involved in the docking of exocytic vesicles with fusion sites on the plasma membrane
ZYX	PID_ECADHERIN_STABILIZATION_PATHWAY	Zyxin	7791	Adhesion plaque protein
PLEKHA7	PID_ECADHERIN_STABILIZATION_PATHWAY	Pleckstrin Homology Domain Containing A7	144100	Required for zonula adherens biogenesis and maintenance (PubMed:19041755)
IGF1R	PID_ECADHERIN_STABILIZATION_PATHWAY	Insulin Like Growth Factor 1 Receptor	3480	Receptor tyrosine kinase which mediates actions of insulin-like growth factor 1 (IGF1)
MET	PID_ECADHERIN_STABILIZATION_PATHWAY	MET Proto-Oncogene, Receptor Tyrosine Kinase	4233	Receptor tyrosine kinase that transduces signals from the extracellular matrix into the cytoplasm by binding to hepatocyte growth factor/HGF ligand
STX4	PID_ECADHERIN_STABILIZATION_PATHWAY	Syntaxin 4	6810	Plasma membrane t-SNARE that mediates docking of transport vesicles
HGF	PID_ECADHERIN_STABILIZATION_PATHWAY	Hepatocyte Growth Factor	3082	Potent mitogen for mature parenchymal hepatocyte cells, seems to be a hepatotrophic factor, and acts as a growth factor for a broad spectrum of tissues and cell types
ROCK1	PID_ECADHERIN_STABILIZATION_PATHWAY	Rho Associated Coiled-Coil Containing Protein Kinase 1	6093	Protein kinase which is a key regulator of the actin cytoskeleton and cell polarity (PubMed:10436159, PubMed:10652353, PubMed:11018042, PubMed:11283607, PubMed:17158456, PubMed:18573880, PubMed:19131646, PubMed:8617235, PubMed:9722579)
EXOC4	PID_ECADHERIN_STABILIZATION_PATHWAY	Exocyst Complex Component 4	60412	Component of the exocyst complex involved in the docking of exocytic vesicles with fusion sites on the plasma membrane
LIMA1	PID_ECADHERIN_STABILIZATION_PATHWAY	LIM Domain And Actin Binding 1	51474	Actin-binding protein involved in actin cytoskeleton regulation and dynamics
MGAT3	PID_ECADHERIN_STABILIZATION_PATHWAY	Beta-1,4-Mannosyl-Glycoprotein 4-Beta-N-Acetylglucosaminyltransferase	4248	It is involved in the regulation of the biosynthesis and biological function of glycoprotein oligosaccharides
NECTIN2	PID_ECADHERIN_STABILIZATION_PATHWAY	Nectin Cell Adhesion Molecule 2	5819	Modulator of T-cell signaling
RHOA	PID_ECADHERIN_STABILIZATION_PATHWAY	Ras Homolog Family Member A	387	Small GTPase which cycles between an active GTP-bound and an inactive GDP-bound state
ABI1	PID_ECADHERIN_STABILIZATION_PATHWAY	Abl Interactor 1	10006	May act in negative regulation of cell growth and transformation by interacting with nonreceptor tyrosine kinases ABL1 and/or ABL2
CTNND1	PID_ECADHERIN_STABILIZATION_PATHWAY	Catenin Delta 1	1500	Key regulator of cell-cell adhesion that associates with and regulates the cell adhesion properties of both C-, E- and N-cadherins, being critical for their surface stability (PubMed:14610055, PubMed:20371349)
PIP5K1C	PID_ECADHERIN_STABILIZATION_PATHWAY	Phosphatidylinositol-4-Phosphate 5-Kinase Type 1 Gamma	23396	Catalyzes the phosphorylation of phosphatidylinositol 4-phosphate (PtdIns(4)P/PI4P) to form phosphatidylinositol 4,5-bisphosphate (PtdIns(4,5)P2/PIP2), a lipid second messenger that regulates several cellular processes such as signal transduction, vesicle trafficking, actin cytoskeleton dynamics, cell adhesion, and cell motility (PubMed:12422219, PubMed:22942276)
CAMSAP3	PID_ECADHERIN_STABILIZATION_PATHWAY	Calmodulin Regulated Spectrin Associated Protein Family Member 3	57662	Key microtubule-organizing protein that specifically binds the minus-end of non-centrosomal microtubules and regulates their dynamics and organization (PubMed:19041755, PubMed:23169647)
MYL2	PID_ECADHERIN_STABILIZATION_PATHWAY	Myosin Light Chain 2	4633	Contractile protein that plays a role in heart development and function (By similarity)
EGFR	PID_ECADHERIN_STABILIZATION_PATHWAY	Epidermal Growth Factor Receptor	1956	Receptor tyrosine kinase binding ligands of the EGF family and activating several signaling cascades to convert extracellular cues into appropriate cellular responses (PubMed:2790960, PubMed:10805725, PubMed:27153536)
ACTN1	PID_ECADHERIN_STABILIZATION_PATHWAY	Actinin Alpha 1	87	F-actin cross-linking protein which is thought to anchor actin to a variety of intracellular structures
KIFC3	PID_ECADHERIN_STABILIZATION_PATHWAY	Kinesin Family Member C3	3801	Minus-end microtubule-dependent motor protein
CYFIP2	PID_ECADHERIN_STABILIZATION_PATHWAY	Cytoplasmic FMR1 Interacting Protein 2	26999	Involved in T-cell adhesion and p53/TP53-dependent induction of apoptosis
LPP	PID_ECADHERIN_STABILIZATION_PATHWAY	LIM Domain Containing Preferred Translocation Partner In Lipoma	4026	May play a structural role at sites of cell adhesion in maintaining cell shape and motility
MYO6	PID_ECADHERIN_STABILIZATION_PATHWAY	Myosin VI	4646	Myosins are actin-based motor molecules with ATPase activity (By similarity)
GIT1	PID_ECADHERIN_STABILIZATION_PATHWAY	GIT ArfGAP 1	28964	GTPase-activating protein for the ADP ribosylation factor family
EPHA2	PID_ECADHERIN_STABILIZATION_PATHWAY	EPH Receptor A2	1969	Receptor tyrosine kinase which binds promiscuously membrane-bound ephrin-A family ligands residing on adjacent cells, leading to contact-dependent bidirectional signaling into neighboring cells
EFNA1	PID_ECADHERIN_STABILIZATION_PATHWAY	Ephrin A1	1942	Cell surface GPI-bound ligand for Eph receptors, a family of receptor tyrosine kinases which are crucial for migration, repulsion and adhesion during neuronal, vascular and epithelial development
ARF6	PID_ECADHERIN_STABILIZATION_PATHWAY	ADP Ribosylation Factor 6	382	GTP-binding protein involved in protein trafficking that regulates endocytic recycling and cytoskeleton remodeling (PubMed:11266366, PubMed:21170023, PubMed:16737952, PubMed:7589240, PubMed:18400762)
AQP3	PID_ECADHERIN_STABILIZATION_PATHWAY	Aquaporin 3 (Gill Blood Group)	360	Water channel required to promote glycerol permeability and water transport across cell membranes (PubMed:12239222, PubMed:30420639)
