# Supplementary material for: Identification of Key mRNAs as Prediction Models for Early Metastasis of Pancreatic Cancer Based on LASSO
Source: Front Bioeng Biotechnol. 2021 Aug 17;9:701039. doi: 10.3389/fbioe.2021.701039 (PMC8415976; doi:10.3389/fbioe.2021.701039)
Supplement: Supplementary file 2 [file Table3.XLSX]

## Sheet: Sheet1
Symbol	logFC	PValue	regulate
CASP14	4.5729	6.62188e-08	up
SPRR2E	2.8447	0.0002377	up
MYL2	2.77516	7.13472e-07	up
FAT2	2.7446	5.02819e-10	up
RPTN	2.57298	1.10613e-05	up
ZNF750	2.42006	8.00185e-10	up
S100A2	2.29294	1.39371e-07	up
LCE1E	2.26652	0.000680296	up
LY6D	2.0954	7.16394e-05	up
IVL	2.08092	0.000353474	up
PKP1	2.00931	7.98105e-09	up
KRT14	1.88942	7.72513e-05	up
KRT74	1.86655	0.00315003	up
SCEL	1.82117	1.83635e-07	up
SPRR2A	1.81056	0.00328812	up
KRT5	1.80601	0.000726082	up
ZBED2	1.7747	1.5547e-06	up
KLK5	1.70165	0.00289683	up
LIPK	1.68785	0.000253043	up
CWH43	1.66531	0.00072588	up
KRT16	1.6459	0.000101542	up
CST6	1.64288	1.39994e-05	up
KRT81	1.61484	0.00054776	up
ANXA8	1.58033	8.7566e-05	up
SPRR2D	1.56461	0.0113548	up
KRT6A	1.56093	0.00391026	up
GPR87	1.4998	0.000668586	up
KRT9	1.46611	0.000377963	up
BBOX1	1.37854	0.000105484	up
KRT83	1.35662	0.000732616	up
LCE3D	1.34591	0.0387822	up
KRT17	1.34297	0.00035074	up
VGLL1	1.32245	0.000386493	up
ERBB2	1.2255	8.51681e-07	up
CLIC3	1.13087	0.000645146	up
KRT78	1.11214	0.00404414	up
KLK7	1.10247	0.019675	up
LAMC2	1.03174	7.74036e-05	up
HRNR	-1.00083	0.00267953	down
LTB4R	-1.03542	3.03017e-07	down
MAP1B	-1.04735	0.000158386	down
LIMCH1	-1.04778	2.63786e-05	down
SERPINB3	-1.05318	0.0366883	down
SERPINB4	-1.06263	0.0233285	down
PLPPR4	-1.06519	0.000577497	down
DEFB1	-1.0667	0.00566968	down
TNNT3	-1.09184	0.00572717	down
ITGA7	-1.12027	2.55328e-06	down
KCND3	-1.12247	0.000285839	down
CYFIP2	-1.13357	2.49444e-05	down
CTSG	-1.1437	0.00421134	down
MAL	-1.1978	0.000834165	down
HSPA2	-1.28093	1.54061e-05	down
CLU	-1.3689	2.7412e-05	down
FKBP11	-1.42581	6.12937e-07	down
PTPRZ1	-1.43958	6.1136e-05	down
LGALS7	-1.44008	0.0283078	down
CKB	-1.5442	7.91034e-08	down
FLG	-1.55453	9.82704e-05	down
PAK6	-1.65329	4.18939e-07	down
PRSS3	-1.66634	0.00151794	down
KRT12	-1.7095	0.000214203	down
NRCAM	-1.75464	5.05406e-06	down
HLF	-1.81137	2.33273e-07	down
NAP1L2	-1.88543	1.6815e-07	down
KRT73	-1.92641	0.000208265	down
ENPP2	-1.97733	5.74908e-09	down
SPINK9	-2.0119	2.01027e-06	down
NRG1	-2.04538	1.00246e-07	down
RXRG	-2.07776	1.24626e-05	down
MCOLN3	-2.21076	5.18297e-08	down
EEF1A2	-2.53796	2.58162e-08	down
KRT72	-2.57793	1.13044e-05	down
KRT31	-2.60226	0.000144693	down
ADCY2	-2.68034	2.05142e-11	down
KLK13	-2.70332	1.7293e-07	down
QPCT	-2.7042	4.47701e-12	down
DPP6	-2.89385	6.7225e-09	down
PCSK2	-3.26895	1.83032e-08	down
MAGEA3	-3.51758	0.000398148	down
KRT40	-3.53309	3.97372e-09	down
CALML3	-3.95033	4.43066e-06	down
VTN	-4.18842	4.28242e-13	down
