# Supplementary material for: Identification of Key mRNAs as Prediction Models for Early Metastasis of Pancreatic Cancer Based on LASSO
Source: Front Bioeng Biotechnol. 2021 Aug 17;9:701039. doi: 10.3389/fbioe.2021.701039 (PMC8415976; doi:10.3389/fbioe.2021.701039)
Supplement: Supplementary file 4 [file Table6.XLSX]

## Sheet: Sheet1
Symbol	logFC	P.Value	regulate
S100A4	4.49509	0.000234528	up
VCAN	3.99484	0.000631621	up
EMP3	3.64259	9.0277e-05	up
LAMA4	3.46371	0.00309745	up
GNG11	3.4284	0.0268151	up
TPM2	3.38346	0.00452719	up
MT1M	3.21689	0.0164491	up
COL18A1	3.15023	0.0021394	up
VIM	3.10186	3.09103e-05	up
LGR5	3.08967	0.00399253	up
TYRP1	2.84463	0.00814485	up
FGF2	2.78136	0.00894893	up
COL5A1	2.40505	0.00578764	up
TCF7L1	2.16631	0.000169965	up
LOXL2	2.14773	0.0155282	up
CD44	2.03777	0.00304913	up
ACKR4	2.03055	0.0132041	up
RAPGEFL1	1.93925	0.0219409	up
ABI1	1.88425	0.0323599	up
RGS20	1.87904	0.0182556	up
ASPA	1.84866	0.00436726	up
KRT37	1.67967	0.025829	up
ARL4C	1.66049	0.0262455	up
RAP1A	1.64043	0.0244927	up
ADCY2	1.63843	0.0321327	up
LAMC3	1.62718	0.0401505	up
DSE	1.62607	0.0337315	up
DUSP7	1.60604	0.000793285	up
SACS	1.56439	0.0015266	up
HMGA2	1.55601	0.0366402	up
MAF	1.52128	0.0398378	up
ETV5	1.47143	0.00619077	up
GIT1	1.45541	0.02076	up
MRPS12	1.45158	0.0274231	up
CD82	1.42624	0.0483094	up
JAG1	1.41934	0.0362456	up
KRT2	1.41603	0.0283332	up
KRT79	1.38919	0.0228117	up
TLN1	1.37309	0.00134254	up
NLRX1	1.32942	0.00300686	up
FOSL2	1.2838	0.0113143	up
PIK3R1	1.26372	0.0112946	up
ADA	1.25599	0.00426219	up
SHC1	1.20085	0.00707191	up
KRT38	1.15014	0.0472693	up
PERP	1.14991	0.0420594	up
CHEK2	1.11883	0.00249722	up
NOTCH1	1.09826	0.00527874	up
PEBP1	1.09034	0.0194642	up
EXOC4	1.03337	0.00733516	up
TSPAN4	1.022	0.0290016	up
JUP	-1.09705	0.00401709	down
MAPK13	-1.32203	0.0378846	down
TNFAIP2	-1.37578	0.0314235	down
ITGB3	-1.40086	0.0406891	down
EPPK1	-1.43522	0.0376495	down
SPINT2	-1.45983	0.0184952	down
ST6GALNAC2	-1.6009	0.0177853	down
KLF5	-1.70035	0.0277474	down
KRT19	-1.72361	0.00449351	down
KYNU	-1.90247	0.038871	down
LAD1	-1.91312	0.00468298	down
PPL	-1.98883	0.00480345	down
DTX4	-1.99906	0.00211535	down
POU2F3	-2.02491	0.0487558	down
ZBED2	-2.02577	0.0431175	down
ST14	-2.03997	0.0217761	down
IRF6	-2.15436	0.00156523	down
GJB3	-2.215	0.0124915	down
LSR	-2.37961	0.00048884	down
GALNT14	-2.43315	0.0056907	down
EXPH5	-2.52987	0.00119076	down
COBL	-2.55617	0.0206948	down
HLF	-2.55766	0.000169003	down
KRT81	-2.62755	0.0461051	down
CDH1	-2.76362	0.0048836	down
DAPK1	-2.78284	0.00471091	down
PTGS2	-2.79046	0.0399302	down
PRSS8	-2.83189	0.00287417	down
LPAR1	-2.8961	0.00522021	down
C1orf116	-2.9168	0.00709629	down
TRIM29	-2.99199	0.0123543	down
ANK3	-3.10766	0.00289445	down
FZD10	-3.13404	0.0206193	down
GLUL	-3.15384	0.013125	down
LAMB3	-3.17169	0.00129549	down
SLC27A2	-3.21284	0.00017258	down
GPR87	-3.23818	0.0035452	down
S100A14	-3.26482	1.24096e-06	down
VGLL1	-3.29734	0.00681877	down
BICC1	-3.32971	0.0316788	down
CLDN7	-3.40617	0.00104488	down
CDS1	-3.53607	0.000810012	down
S100A9	-3.60875	0.00775853	down
PI3	-3.66486	0.00909523	down
MPZL2	-3.70434	0.000364726	down
CSTA	-3.85792	0.0201629	down
RAB38	-4.21311	0.000107019	down
EPCAM	-4.2818	0.000288597	down
RAB25	-4.39583	0.000166578	down
CDH3	-4.45706	4.53548e-05	down
CST6	-4.66155	0.00117714	down
TMEM30B	-5.04779	7.17275e-06	down
GRHL2	-5.12559	0.000260888	down
ESRP1	-5.4835	1.7208e-05	down
GALNT3	-10.0316	4.68621e-17	down
