# Supplementary material for: Identification of Key mRNAs as Prediction Models for Early Metastasis of Pancreatic Cancer Based on LASSO
Source: Front Bioeng Biotechnol. 2021 Aug 17;9:701039. doi: 10.3389/fbioe.2021.701039 (PMC8415976; doi:10.3389/fbioe.2021.701039)
Supplement: Supplementary file 6 [file Table4.XLSX]

## Sheet: Sheet1
Symbol	logFC	PValue	regulate
NRCAM	8.06101	4.19483e-24	up
VCAN	6.21851	4.96579e-79	up
BICC1	5.1628	1.6648e-60	up
PLPPR4	4.7815	0.00213582	up
QPCT	4.47169	0.00862954	up
COL6A2	4.28808	0.0164979	up
NTRK2	3.60747	6.47027e-18	up
SIRPA	3.60356	2.85507e-33	up
CYFIP2	3.01043	0.000271271	up
EDIL3	2.99791	4.65378e-21	up
IL1R2	2.99547	5.77517e-08	up
MAP1B	2.85515	4.73432e-38	up
ITGB3	2.81468	2.09202e-32	up
COL4A4	2.77861	1.79303e-06	up
MMP9	2.71965	2.75969e-21	up
KRT75	2.68538	0.00333822	up
FYN	2.55722	5.81523e-23	up
NNMT	2.52434	6.5707e-06	up
PLAGL1	2.3684	1.37498e-13	up
NID1	2.3021	1.04893e-24	up
COBL	2.29096	1.36879e-20	up
KIT	2.14209	5.7233e-11	up
RORA	2.08737	1.18656e-12	up
S100A7	2.07397	0.0157516	up
GNG11	1.89326	1.7772e-17	up
PTPRM	1.71297	1.4946e-17	up
VIM	1.70008	3.14485e-20	up
PMP22	1.63222	1.23821e-06	up
AKAP2	1.58605	6.12559e-11	up
ZBED2	1.52854	3.08857e-20	up
CHN2	1.5119	2.07912e-06	up
ARL4C	1.41997	7.091e-18	up
COL5A1	1.37901	3.47394e-16	up
MAF	1.35222	0.0100163	up
S100A8	1.3319	0.000498594	up
HLF	1.27623	0.00028011	up
TGM2	1.26041	2.49015e-38	up
LOXL2	1.2582	1.7616e-13	up
SLC1A4	1.25034	9.88618e-10	up
RAB31	1.14676	0.00386457	up
THBS1	1.12724	1.98731e-34	up
CLCA2	1.12629	4.00181e-08	up
AKAP12	1.1014	5.66395e-13	up
KRT6B	1.08996	2.2152e-07	up
TGFBI	1.08987	3.68379e-30	up
GJA1	1.0266	2.08251e-11	up
CA12	1.00819	4.13728e-06	up
PLEKHA7	-1.0138	2.57597e-07	down
EVPL	-1.04708	3.78583e-08	down
ADIRF	-1.06826	2.59814e-06	down
FXYD3	-1.07492	3.4684e-33	down
TGM1	-1.09058	1.51896e-07	down
EFS	-1.10411	0.000162422	down
S100P	-1.11713	7.37449e-09	down
TRIM29	-1.12577	2.0731e-33	down
NMU	-1.13619	4.98957e-08	down
VGLL1	-1.14399	5.28298e-05	down
RAPGEFL1	-1.26898	4.5264e-15	down
SERPINB3	-1.35456	1.01894e-13	down
SPRR1B	-1.43899	1.64029e-14	down
FGFR3	-1.46339	2.99688e-21	down
PTGES	-1.46633	6.23972e-20	down
FBLN1	-1.47228	4.06478e-15	down
SPRR3	-1.55731	4.92644e-06	down
CLIC3	-1.56198	2.02744e-06	down
ALDH2	-1.56658	4.62502e-11	down
PRODH	-1.63131	5.00276e-05	down
ZNF750	-1.65315	2.04415e-12	down
CRYBG2	-1.65365	1.48494e-14	down
TNNT3	-1.67408	6.618e-06	down
TNFAIP2	-1.72241	6.04598e-24	down
FGFBP1	-1.72732	1.9795e-19	down
DEFB1	-1.80785	3.28515e-11	down
ALDH3B2	-1.83469	7.46583e-06	down
SPRR1A	-2.04863	3.04823e-18	down
KLK10	-2.09559	6.84357e-20	down
DAPK1	-2.21549	2.99339e-26	down
SERPINB13	-2.24323	6.36872e-26	down
MMP28	-2.28268	1.32214e-11	down
KLK11	-2.48706	1.0346e-32	down
KLK14	-2.71269	0.00270862	down
KLK13	-2.82402	7.45498e-18	down
CHP2	-2.87108	6.44783e-05	down
KRT13	-3.30712	3.91355e-149	down
KRT4	-3.31361	1.63358e-41	down
VCAM1	-3.43328	8.2526e-06	down
KLK8	-3.64123	1.6162e-06	down
MGAT3	-4.15801	1.86885e-36	down
LY6D	-4.84666	4.42442e-84	down
RNF128	-6.25418	2.48452e-08	down
