# Supplementary material for: Identification of Key mRNAs as Prediction Models for Early Metastasis of Pancreatic Cancer Based on LASSO
Source: Front Bioeng Biotechnol. 2021 Aug 17;9:701039. doi: 10.3389/fbioe.2021.701039 (PMC8415976; doi:10.3389/fbioe.2021.701039)
Supplement: Supplementary file 7 [file Table5.XLSX]

## Sheet: Sheet1
Symbol	logFC	P.Value	regulate
TUBA4A	3.69433	1.70277e-07	up
IGFBP3	2.5953	2.24782e-06	up
COL7A1	2.55774	4.53137e-05	up
EPAS1	2.28617	6.18054e-07	up
F2RL1	2.19422	1.49163e-06	up
FHOD3	2.0326	8.06805e-05	up
S100A2	2.02158	3.42626e-06	up
TGM2	1.82718	5.47955e-06	up
ZYX	1.80502	1.4584e-05	up
ENAH	1.75977	4.54787e-07	up
PLAUR	1.54249	1.07853e-05	up
MAP7	1.49665	5.37189e-06	up
LAMC2	1.4062	4.53026e-06	up
SERPINE1	1.39977	0.00370334	up
GJA1	1.37846	2.78041e-06	up
ITGB3	1.36506	0.000290486	up
SMURF2	1.34419	1.6558e-06	up
ITGA2	1.34138	0.000371276	up
FABP5	1.30724	5.24305e-07	up
QPCT	1.26986	2.7516e-05	up
ADA	1.26256	1.40452e-05	up
SNAI2	1.2255	0.00399539	up
MYC	1.20771	4.37443e-06	up
VIM	1.18552	0.00593032	up
COL5A1	1.16303	0.00123727	up
DDB2	1.16185	8.87396e-06	up
TGFBI	1.10781	6.55716e-06	up
CLTB	1.09537	2.41602e-06	up
LOXL2	1.04209	0.000519745	up
HMGA2	1.02544	0.000396124	up
LAMA5	-1.07212	0.000983688	down
COL4A5	-1.11085	0.00295673	down
EFEMP1	-1.14069	0.000218386	down
BMP7	-1.14525	1.46372e-05	down
NEBL	-1.20143	1.25249e-07	down
KRT19	-1.29566	0.000218476	down
CD24	-1.33949	8.66271e-06	down
KRT18	-1.38636	1.56086e-07	down
SCUBE2	-1.42998	3.53466e-05	down
TSPAN4	-1.44864	2.91537e-06	down
TFAP2C	-1.60345	1.118e-06	down
JUP	-2.07437	7.63802e-07	down
KRT8	-2.23016	3.73444e-07	down
PPL	-2.4054	1.24e-06	down
AGR2	-2.66863	1.59581e-07	down
TXNIP	-3.82361	1.10249e-06	down
